# Supplementary material for: Allelotyping of pooled DNA with 250 K SNP microarrays
Source: BMC Genomics. 2007 Mar 16;8:77. doi: 10.1186/1471-2164-8-77 (PMC1839100; doi:10.1186/1471-2164-8-77)
Supplement: Additional file 1 — Heterozygous k: This table includes the SNP-ID, used by Affymetrix, the rs-number, k (deriving from heterozygous RAS values of 56 reference samples), the number of RAS values which were heterozygous, and the variation of these RAS values. k = RAS/(1-RAS), Simpson et al. 2005. [file 1471-2164-8-77-S1.txt]

SNP_ID	dbSNP_RS_ID	k(RASav)	N	Var(n-1)
SNP_A-2054007	rs1000003	1.2357	15	5.7146
SNP_A-4233403	rs10000033	2.0355	30	1.5838
SNP_A-1783898	rs10000062	1.3972	15	1.2628
SNP_A-2293962	rs10000092	1.1207	24	2.1149
SNP_A-1889420	rs1000014	1.5851	13	8.6294
SNP_A-1891739	rs10000226	0.6295	3	2.2366
SNP_A-1852152	rs10000325	1.3594	6	8.8032
SNP_A-2272830	rs1000039	0.7499	6	3.0785
SNP_A-2207020	rs1000050	0.6104	12	1.4208
SNP_A-4210264	rs10000520	0.6537	36	7.8013
SNP_A-2157712	rs10000748	0.4849	10	1.4839
SNP_A-1825525	rs1000078	0.5730	24	2.6732
SNP_A-4233156	rs10000785	1.9661	11	3.0742
SNP_A-2053951	rs1000085	1.5197	16	8.2394
SNP_A-1840280	rs10000864	0.9581	30	1.6800
SNP_A-2150451	rs10000959	0.7113	10	8.7207
SNP_A-1950537	rs10001054	1.6337	14	3.2161
SNP_A-2151615	rs10001237	1.6866	16	2.9934
SNP_A-2165056	rs10001274	0.5450	17	2.5352
SNP_A-1781028	rs1000128	1.1059	28	4.5290
SNP_A-2135265	rs10001282	1.5476	7	1.8583
SNP_A-2063106	rs10001300	1.0541	5	4.3680
SNP_A-2050627	rs10001402	0.7099	1	0
SNP_A-1789757	rs1000144	0.7986	8	5.7693
SNP_A-1945166	rs10001582	1.2287	33	2.8659
SNP_A-4233685	rs10001628	1.5939	18	4.2190
SNP_A-1877249	rs1000173	0.6669	20	1.6235
SNP_A-1889137	rs1000215	1.5014	8	1.0403
SNP_A-2203971	rs10002248	0.8112	6	6.2918
SNP_A-4220278	rs1000226	0.9901	16	2.8334
SNP_A-1979808	rs10002479	0.5347	13	4.1054
SNP_A-1979739	rs10002510	0.6483	24	1.1877
SNP_A-2162157	rs1000263	1.1714	28	2.4416
SNP_A-2149259	rs10002688	1.5240	26	1.4978
SNP_A-1898978	rs10002822	1.9252	31	2.5363
SNP_A-2027879	rs10003190	0.5880	1	0
SNP_A-1818555	rs1000321	0.8725	18	4.4342
SNP_A-2063638	rs10003290	0.9288	13	3.9497
SNP_A-4202119	rs10003349	0.7858	16	6.1448
SNP_A-2195394	rs10003420	1.9976	1	0
SNP_A-2107916	rs10003627	0.7997	22	1.3178
SNP_A-4200474	rs10003688	0.9283	14	1.8827
SNP_A-1895640	rs1000377	1.0921	5	4.4368
SNP_A-2091168	rs10004128	0.8186	21	5.0389
SNP_A-4235732	rs1000416	0.8966	23	2.3336
SNP_A-2103309	rs10004211	1.7570	3	4.2890
SNP_A-2294701	rs10004232	1.4600	1	0
SNP_A-1886313	rs10004343	1.0226	3	3.2976
SNP_A-2144076	rs10004522	1.2191	18	4.3361
SNP_A-4195464	rs10004575	0.8940	19	1.8859
SNP_A-1912460	rs10004709	1.2522	5	7.9235
SNP_A-2045159	rs10004748	1.6198	1	0
SNP_A-2025508	rs10004918	1.0668	4	7.7040
SNP_A-1962719	rs1000528	1.4823	10	3.3651
SNP_A-1908377	rs1000542	0.7863	16	2.6335
SNP_A-1797874	rs10005483	0.6028	13	1.0587
SNP_A-1920009	rs1000552	0.6110	1	0
SNP_A-2125935	rs10005628	1.2198	28	5.2625
SNP_A-4195521	rs1000579	1.2437	12	9.8021
SNP_A-2129013	rs10005811	0.6956	9	8.7457
SNP_A-2228717	rs10005929	1.2224	30	8.8599
SNP_A-2094567	rs10006033	0.6907	2	4.3152
SNP_A-2313896	rs10006265	0.7872	16	7.4235
SNP_A-2054846	rs10006326	1.3854	1	0
SNP_A-1871177	rs1000647	0.4679	4	3.4872
SNP_A-2227242	rs10006669	1.1605	14	3.9040
SNP_A-1948550	rs10006712	0.9896	1	0
SNP_A-2282416	rs1000672	1.1940	9	4.5778
SNP_A-4219988	rs10006747	2.1541	11	1.8073
SNP_A-4214898	rs1000677	0.4922	8	3.7528
SNP_A-2149784	rs10006868	1.2097	2	1.2561
SNP_A-4210479	rs1000696	1.8318	15	2.8940
SNP_A-2122719	rs10007113	0.6221	2	9.2020
SNP_A-2040675	rs1000754	1.0272	28	1.1003
SNP_A-2265390	rs10007552	1.5119	10	9.5238
SNP_A-1979096	rs10007570	2.0753	15	4.2772
SNP_A-2149219	rs10007750	0.9512	22	9.6652
SNP_A-1802533	rs10007764	0.8580	23	5.6186
SNP_A-2312416	rs10007986	1.0016	21	4.2283
SNP_A-4205767	rs10008	0.5647	18	4.0818
SNP_A-2108306	rs10008134	1.2738	13	7.5894
SNP_A-1836439	rs10008214	2.0859	21	1.4933
SNP_A-2238996	rs1000823	0.9308	27	3.2161
SNP_A-4239448	rs10008320	1.6546	1	0
SNP_A-1826987	rs10008326	1.1228	24	2.1011
SNP_A-1849549	rs10008463	1.2395	8	3.3559
SNP_A-2146913	rs1000849	0.5126	23	2.0582
SNP_A-1824897	rs10008568	0.5591	25	3.3222
SNP_A-2226395	rs10008617	1.2330	7	1.9065
SNP_A-1819671	rs10008635	1.3551	10	2.5949
SNP_A-2067419	rs10008808	1.9714	13	2.8278
SNP_A-2211567	rs1000904	1.4455	23	7.9371
SNP_A-4207043	rs10009128	0.9647	26	7.9114
SNP_A-2091266	rs1000919	1.6785	18	1.4019
SNP_A-2194737	rs10009336	0.6361	11	9.0222
SNP_A-2307185	rs1000937	0.8270	25	7.1120
SNP_A-4207200	rs1000938	0.8034	13	4.8453
SNP_A-2056457	rs1000939	1.4700	16	1.4253
SNP_A-2269364	rs10009435	0.8611	2	7.5399
SNP_A-1819345	rs10009522	1.4934	19	5.3270
SNP_A-2254260	rs10009566	1.1713	24	2.5719
SNP_A-1854394	rs10009713	0.7316	16	2.0098
SNP_A-2042325	rs10009788	0.9313	6	1.2243
SNP_A-2126250	rs10009808	0.4698	6	1.4559
SNP_A-1959159	rs10009866	1.0475	3	4.6298
SNP_A-1888122	rs10010237	1.5836	29	2.5207
SNP_A-2201832	rs10010407	1.1293	20	3.5285
SNP_A-4204500	rs1001044	0.8250	23	3.7325
SNP_A-2142610	rs10011066	1.2519	3	2.2978
SNP_A-1881772	rs10011263	0.6622	16	1.0710
SNP_A-4228912	rs10011455	0.8807	11	9.0430
SNP_A-2269409	rs10011464	1.2491	29	1.6667
SNP_A-1978852	rs10011584	0.4792	9	3.7390
SNP_A-2206760	rs1001161	1.1987	11	2.5699
SNP_A-4228870	rs10011706	1.2001	13	7.0764
SNP_A-2231848	rs10011730	0.9327	1	0
SNP_A-4206929	rs10011807	0.8797	26	2.5576
SNP_A-1978613	rs10011809	1.0343	11	7.2301
SNP_A-1843412	rs10011961	0.6647	18	1.4628
SNP_A-2183524	rs10012034	0.8350	19	0.0026
SNP_A-2066128	rs10012087	0.8775	22	8.2209
SNP_A-2156521	rs10012121	1.0992	6	1.4734
SNP_A-1911417	rs1001249	1.1569	13	1.0917
SNP_A-2283169	rs1001250	0.4763	12	1.4485
SNP_A-2295266	rs10012556	1.0044	1	0
SNP_A-2294811	rs10012631	0.7448	4	4.6549
SNP_A-2027489	rs10012868	1.5467	2	8.3592
SNP_A-2173101	rs10012878	0.9233	23	3.7596
SNP_A-4217015	rs10012938	0.9418	14	3.9487
SNP_A-1976515	rs10012963	0.9594	2	2.0930
SNP_A-2300312	rs10013211	0.8426	23	3.7853
SNP_A-2136019	rs10013334	1.1865	13	3.5823
SNP_A-1918823	rs10013441	0.7040	14	3.0861
SNP_A-1976150	rs10013659	0.6571	9	4.6665
SNP_A-2087920	rs10013750	0.6720	7	1.3333
SNP_A-2029382	rs10013769	1.5894	18	1.1381
SNP_A-2112402	rs1001388	0.7342	8	4.2644
SNP_A-1829594	rs1001389	1.0548	26	1.0990
SNP_A-1860595	rs10013918	1.0759	27	3.3414
SNP_A-1979082	rs10013928	1.0469	4	1.7912
SNP_A-1960402	rs10014039	2.0989	19	1.3073
SNP_A-4203267	rs10014070	0.8249	4	1.3673
SNP_A-4220384	rs1001408	0.9637	6	2.2870
SNP_A-4237449	rs10014317	1.9853	3	1.0475
SNP_A-1925066	rs10014321	2.1461	15	8.5302
SNP_A-2038803	rs10014515	0.9766	1	0
SNP_A-1944496	rs10014581	0.7258	10	3.7075
SNP_A-1781116	rs10014607	0.6557	23	3.6163
SNP_A-1976682	rs10014657	0.9910	25	8.9861
SNP_A-1921648	rs10014689	0.5033	3	3.1720
SNP_A-1817381	rs1001483	0.5005	11	7.5963
SNP_A-1978890	rs1001503	0.5761	12	1.1956
SNP_A-2042656	rs10015175	1.3972	38	3.3804
SNP_A-2101106	rs10015266	0.8772	3	3.5113
SNP_A-1789566	rs10015366	1.5230	19	3.1813
SNP_A-2228849	rs10015979	1.1082	29	1.5848
SNP_A-2166772	rs10016149	0.7562	3	1.9268
SNP_A-2177538	rs10016497	0.8625	9	0.0101
SNP_A-1868225	rs10016530	1.1989	3	3.1569
SNP_A-1881481	rs10016557	1.3015	8	1.6396
SNP_A-4199365	rs10016663	0.9695	24	1.3464
SNP_A-2308550	rs10016726	1.5058	26	7.4641
SNP_A-2031741	rs1001676	0.5994	6	1.1414
SNP_A-1926524	rs10016804	2.1535	1	0
SNP_A-2285328	rs1001683	0.6234	18	6.8724
SNP_A-2109933	rs10017165	1.9452	19	2.0637
SNP_A-4205189	rs10017222	1.0869	10	7.0433
SNP_A-2169213	rs10017332	1.7964	11	3.6900
SNP_A-1920307	rs10017506	1.5382	10	2.2475
SNP_A-1976665	rs10017750	0.9564	23	7.3989
SNP_A-2083680	rs1001779	1.9051	9	1.8032
SNP_A-2116577	rs1001796	0.6957	32	7.5245
SNP_A-2202078	rs10017978	1.2115	23	1.6367
SNP_A-2085785	rs10018126	0.7143	27	8.7090
SNP_A-4204351	rs10018175	1.5233	14	9.4458
SNP_A-1839897	rs10018276	0.9645	4	9.1476
SNP_A-2031756	rs10018289	1.5385	3	2.0588
SNP_A-4210058	rs10018343	0.9211	6	6.9300
SNP_A-2052000	rs10018601	1.1018	25	0.0095
SNP_A-1853418	rs10018606	0.8941	24	3.6109
SNP_A-2130646	rs1001870	1.1778	26	1.6290
SNP_A-2200699	rs10018731	0.5655	14	2.8595
SNP_A-1954145	rs10019081	1.6966	14	1.6075
SNP_A-1955681	rs10019171	1.1765	20	2.6152
SNP_A-2022017	rs100192	2.3012	22	1.1331
SNP_A-2048135	rs10019305	0.6869	17	8.2089
SNP_A-2182380	rs10019366	1.0699	14	1.0443
SNP_A-4231240	rs10019370	1.1468	2	2.8124
SNP_A-2067653	rs10019381	1.7812	6	1.8464
SNP_A-4225711	rs10019430	0.4935	2	4.9501
SNP_A-1949571	rs1001950	0.6604	24	4.8537
SNP_A-2289134	rs10019567	1.9911	23	1.6969
SNP_A-2108475	rs10019585	1.8752	1	0
SNP_A-1918588	rs1001978	0.6518	10	1.8691
SNP_A-2068010	rs10019835	2.3047	17	2.3131
SNP_A-2053491	rs10019843	1.0673	18	2.3353
SNP_A-4218487	rs10019897	1.6138	4	2.0573
SNP_A-2181378	rs1002012	0.9056	24	9.3021
SNP_A-2299315	rs10020196	0.6939	20	7.0779
SNP_A-2145505	rs10020331	0.4940	18	1.3282
SNP_A-4233433	rs10020531	1.1695	14	4.8662
SNP_A-1920740	rs10020948	1.2220	24	4.2787
SNP_A-2108049	rs1002098	0.8815	13	4.1518
SNP_A-1881395	rs1002100	1.4681	16	4.6693
SNP_A-1894716	rs10021004	0.8791	21	2.5035
SNP_A-1867974	rs1002103	0.5995	6	5.8275
SNP_A-4229402	rs10021377	0.5487	1	0
SNP_A-1859107	rs10021594	1.1992	10	2.6426
SNP_A-2308812	rs10021654	0.5639	5	1.2286
SNP_A-2058776	rs10021742	1.8487	7	1.8578
SNP_A-2272793	rs10021963	0.8402	26	1.3994
SNP_A-4197064	rs10022047	0.6225	5	5.2791
SNP_A-2083193	rs10022112	1.0417	32	1.2778
SNP_A-1859537	rs10022144	0.5344	1	0
SNP_A-2042221	rs10022176	1.3555	27	3.5344
SNP_A-2060308	rs10022214	0.7978	14	3.3483
SNP_A-4233308	rs10022424	1.2244	7	3.1864
SNP_A-2058536	rs10022535	1.3053	16	3.4451
SNP_A-4204967	rs1002254	0.8951	26	8.6589
SNP_A-2215519	rs10022743	0.6928	10	2.0422
SNP_A-2059940	rs10022745	1.8073	22	2.2725
SNP_A-2060824	rs10022758	1.2566	12	3.9274
SNP_A-1923823	rs10022802	0.9271	7	6.0618
SNP_A-4233393	rs1002284	1.1030	24	2.0890
SNP_A-4207020	rs10022874	1.5879	1	0
SNP_A-1954495	rs1002297	1.4843	24	6.8581
SNP_A-2244477	rs10023055	0.8338	13	1.0104
SNP_A-4227182	rs10023064	1.0059	21	8.5036
SNP_A-1977189	rs10023088	0.5000	21	1.5557
SNP_A-2029408	rs10023277	0.7240	23	2.7534
SNP_A-2134908	rs10023518	1.0567	10	5.9059
SNP_A-1882770	rs10023622	0.8970	9	8.1330
SNP_A-2194712	rs1002364	1.0974	14	1.8523
SNP_A-1858502	rs10023696	1.3250	2	2.3667
SNP_A-2262025	rs10024026	1.0814	23	5.6738
SNP_A-4208878	rs1002408	0.8443	1	0
SNP_A-2034790	rs10024098	0.6548	1	0
SNP_A-1977107	rs10024153	0.7143	3	3.9985
SNP_A-2206764	rs10024291	0.8759	11	5.5830
SNP_A-4225850	rs10024363	0.8228	23	5.0400
SNP_A-1976802	rs10024369	1.0710	4	9.8343
SNP_A-2083010	rs10024436	0.6617	15	7.3162
SNP_A-1868806	rs1002446	1.4794	17	1.8819
SNP_A-2313027	rs1002451	0.5041	8	3.2018
SNP_A-1816067	rs10024594	1.0374	15	8.6632
SNP_A-2144748	rs10024666	0.8369	4	1.8027
SNP_A-2057303	rs10024794	1.7546	6	1.6839
SNP_A-1887160	rs10024935	1.6295	8	1.0176
SNP_A-1857790	rs10025117	0.6971	17	1.8329
SNP_A-1864658	rs10025159	0.9222	15	5.4565
SNP_A-2088715	rs10025271	1.2885	11	2.9268
SNP_A-2115557	rs1002537	1.6438	19	8.8617
SNP_A-4240674	rs10025445	0.7243	4	0.0186
SNP_A-1869899	rs10025494	1.5924	16	3.3758
SNP_A-1975999	rs10025796	0.9915	23	1.5857
SNP_A-1910138	rs10025805	0.6196	24	2.5947
SNP_A-2113697	rs10025818	0.8076	27	3.6181
SNP_A-4230796	rs1002591	0.7873	2	1.0125
SNP_A-2072628	rs10025953	0.8878	1	0
SNP_A-4231804	rs10026007	0.8060	2	2.1385
SNP_A-1888660	rs10026088	1.1427	29	5.5411
SNP_A-4234643	rs10026162	1.6686	23	4.0425
SNP_A-4238777	rs10026173	1.8643	21	2.4901
SNP_A-2248817	rs10026181	1.2037	11	1.1315
SNP_A-2202598	rs1002624	1.4036	23	8.5462
SNP_A-4233065	rs10026315	0.7441	15	2.9768
SNP_A-1947327	rs1002632	1.5173	2	0.0171
SNP_A-1933011	rs10026321	1.0461	20	3.3542
SNP_A-1913767	rs1002654	0.8093	25	5.7125
SNP_A-1789762	rs1002656	0.8104	11	4.2367
SNP_A-1965766	rs1002666	1.2700	7	5.8977
SNP_A-2044093	rs10026868	0.6152	17	1.0867
SNP_A-2209586	rs10027330	0.7140	1	0
SNP_A-2265799	rs10027457	0.8026	4	2.1975
SNP_A-2218655	rs10027488	0.7125	28	4.7136
SNP_A-4207545	rs10027672	1.9306	9	4.6414
SNP_A-4216898	rs10027883	0.7285	4	2.2444
SNP_A-1809271	rs10028129	0.7542	10	2.3454
SNP_A-2101941	rs10028158	0.8733	15	6.6711
SNP_A-1818245	rs10028192	0.7997	11	7.3238
SNP_A-2134106	rs10028275	1.0744	9	3.4600
SNP_A-2254519	rs10028342	0.6644	18	3.0877
SNP_A-2131417	rs10028373	0.7158	9	1.4625
SNP_A-1871412	rs10028428	0.9864	10	1.0214
SNP_A-1820176	rs10028777	0.6779	5	7.6342
SNP_A-2279445	rs10028838	1.2170	32	1.2882
SNP_A-1977391	rs10028878	1.3395	29	1.8835
SNP_A-2022521	rs10028899	1.5002	3	1.1376
SNP_A-1887530	rs10028914	1.2108	6	1.0871
SNP_A-2207044	rs10029225	1.0992	13	3.8666
SNP_A-2314093	rs10029269	0.9444	22	4.2967
SNP_A-1815192	rs1002970	0.9214	23	9.8147
SNP_A-1818595	rs1002975	1.0932	37	3.7416
SNP_A-1783044	rs1002976	1.3092	28	5.5046
SNP_A-2215045	rs10030044	0.4655	22	1.2646
SNP_A-2150024	rs10030071	0.5999	16	9.8045
SNP_A-2166425	rs10030326	0.7702	20	1.1741
SNP_A-1846130	rs10030498	1.3003	13	1.0573
SNP_A-2280642	rs10030508	1.3239	1	0
SNP_A-2305137	rs10030530	1.1788	14	3.8173
SNP_A-1843518	rs10030592	1.9402	9	3.7478
SNP_A-4211513	rs1003063	0.6650	7	5.3171
SNP_A-2189957	rs10030679	1.5242	5	3.9557
SNP_A-4204173	rs1003081	0.4339	13	1.4077
SNP_A-2112009	rs10030957	1.5392	20	1.3034
SNP_A-1834512	rs10031033	1.1698	20	7.2469
SNP_A-2035717	rs10031105	0.9642	17	1.0627
SNP_A-1830076	rs10031148	2.1094	1	0
SNP_A-1792373	rs10031347	0.8627	15	3.9693
SNP_A-1906219	rs10031381	0.5287	5	0.0025
SNP_A-2017502	rs1003140	0.9265	23	4.6020
SNP_A-2194496	rs10031554	2.2202	6	2.5094
SNP_A-4223287	rs10031769	1.8146	12	8.7739
SNP_A-2159492	rs10031786	0.9730	23	2.3599
SNP_A-4239828	rs1003187	0.9622	17	7.2178
SNP_A-2121337	rs10031884	1.2463	7	5.0917
SNP_A-4226058	rs10032006	2.1121	18	3.1987
SNP_A-2229843	rs10032020	0.8504	14	2.0916
SNP_A-2119034	rs10032042	2.4952	1	0
SNP_A-1828455	rs10032125	0.9025	20	2.0575
SNP_A-1881425	rs10032212	1.5637	21	8.8081
SNP_A-2244967	rs10032241	0.9215	8	3.6624
SNP_A-1880540	rs1003247	0.8149	19	8.4801
SNP_A-2124466	rs1003252	0.7418	13	6.5663
SNP_A-1876060	rs10032581	1.7345	16	5.5732
SNP_A-1879895	rs1003263	1.4516	18	2.0593
SNP_A-1875659	rs10032654	0.7254	5	3.5416
SNP_A-2238540	rs10032937	1.2154	23	2.4057
SNP_A-2243379	rs10033127	0.5928	1	0
SNP_A-1941868	rs10033298	0.8585	34	3.3672
SNP_A-2311677	rs10033537	0.7522	14	0.0021
SNP_A-1931518	rs10033568	1.4595	8	4.0013
SNP_A-2156176	rs10033683	0.5562	19	1.8092
SNP_A-2149027	rs10033893	0.9940	21	1.1649
SNP_A-1941443	rs10033980	1.1681	3	1.4931
SNP_A-2091767	rs10034038	0.9672	13	0.0105
SNP_A-1918478	rs10034047	0.9825	17	2.4510
SNP_A-1851695	rs1003406	0.6859	13	8.3786
SNP_A-2286398	rs10034106	0.7446	5	7.5677
SNP_A-1899965	rs10034295	1.5161	18	2.7727
SNP_A-2230930	rs10034367	0.7675	11	3.9268
SNP_A-4201268	rs1003453	0.7924	14	4.3546
SNP_A-2050359	rs10034712	0.8984	13	1.0787
SNP_A-4199066	rs1003492	1.7031	8	8.0833
SNP_A-1829220	rs1003499	1.2798	34	0.0015
SNP_A-2248399	rs10035037	0.9224	26	2.2335
SNP_A-2228328	rs10035076	1.3831	22	5.9033
SNP_A-1917224	rs10035133	1.4753	20	1.3566
SNP_A-2274026	rs10035168	1.1937	8	2.2702
SNP_A-1949004	rs10035354	0.9526	23	1.1234
SNP_A-4199495	rs10035492	1.4938	7	1.3914
SNP_A-2043546	rs10035541	0.4851	23	3.5456
SNP_A-1826996	rs1003564	0.6857	32	9.9514
SNP_A-2292205	rs10035689	2.1223	8	1.0013
SNP_A-2264740	rs10035700	1.2909	3	0.0162
SNP_A-4234202	rs10035820	1.0475	1	0
SNP_A-4216075	rs10035947	0.9165	21	1.8503
SNP_A-1841474	rs10036163	0.9674	7	2.2095
SNP_A-2220541	rs10036164	0.8236	31	2.7853
SNP_A-4230529	rs1003617	0.4763	11	1.1862
SNP_A-2105201	rs1003618	0.4996	3	3.6021
SNP_A-1873593	rs10036696	1.4207	1	0
SNP_A-1879571	rs10036787	1.1509	26	8.2412
SNP_A-4205469	rs10036912	1.0080	4	0.0017
SNP_A-2189687	rs10037212	1.3745	19	8.0577
SNP_A-2200529	rs1003738	1.2079	8	5.6378
SNP_A-4234048	rs10037398	1.7303	23	5.9904
SNP_A-2289317	rs10037424	1.3124	2	0.0111
SNP_A-2052242	rs1003753	1.1604	20	4.1914
SNP_A-2082092	rs10037574	1.0833	2	9.2752
SNP_A-2131038	rs10037709	0.8375	1	0
SNP_A-2165881	rs10037715	1.3317	9	6.6022
SNP_A-1937759	rs10037879	1.0243	5	6.1581
SNP_A-2134830	rs10037970	0.6257	1	0
SNP_A-2075491	rs10038239	0.7074	24	1.2865
SNP_A-2106354	rs1003827	1.1087	13	7.3741
SNP_A-2263281	rs10038345	1.0920	23	2.2912
SNP_A-2271923	rs1003837	0.8332	12	1.3850
SNP_A-4233994	rs1003843	1.2283	17	1.2332
SNP_A-1971250	rs1003845	1.2705	21	1.2640
SNP_A-4209230	rs1003846	0.5087	2	1.7641
SNP_A-2199773	rs10038502	1.1496	14	6.8026
SNP_A-1950067	rs10038556	0.6069	6	8.8287
SNP_A-1912869	rs10038700	0.7950	17	5.8100
SNP_A-2110444	rs10038818	0.5814	21	3.8192
SNP_A-2048271	rs10038868	1.3026	7	1.0414
SNP_A-1810958	rs10038939	0.6812	12	2.9204
SNP_A-2112079	rs10038955	0.9401	19	3.6752
SNP_A-2243177	rs10039039	2.4141	1	0
SNP_A-1898846	rs10039306	0.6770	6	7.1913
SNP_A-1898572	rs10039598	0.9460	26	9.9637
SNP_A-2134708	rs10039631	1.0768	7	2.8364
SNP_A-1934361	rs10039673	0.8180	3	9.6574
SNP_A-2058509	rs1003980	2.3378	10	1.1109
SNP_A-4209583	rs1003984	0.8422	13	5.1688
SNP_A-2023095	rs10039846	0.9276	31	3.4063
SNP_A-4209584	rs1003985	0.5148	11	1.7678
SNP_A-2170490	rs10039856	1.2311	8	8.0209
SNP_A-1816062	rs10039932	0.7693	27	6.0923
SNP_A-2106667	rs1003995	0.8425	19	5.5210
SNP_A-1823647	rs10040104	0.5703	9	9.2050
SNP_A-2146282	rs10040106	1.6088	18	2.9216
SNP_A-1799126	rs10040249	1.1154	22	1.4378
SNP_A-4229115	rs10040578	1.7963	25	8.8786
SNP_A-1981267	rs10040617	1.6303	25	2.1977
SNP_A-4234045	rs10040650	1.0504	10	7.1925
SNP_A-2258769	rs10040826	1.9994	20	3.0760
SNP_A-1942130	rs10040841	2.2383	6	7.5707
SNP_A-1905049	rs10041063	1.0863	13	5.0127
SNP_A-1940498	rs1004109	1.1800	22	3.5786
SNP_A-4224118	rs10041150	0.9549	7	1.6789
SNP_A-1900608	rs10041164	1.2874	30	1.8621
SNP_A-1984520	rs10041224	1.0335	23	1.6211
SNP_A-2263176	rs10041557	1.3035	21	1.5956
SNP_A-2273185	rs10041705	1.7247	14	2.8332
SNP_A-2041078	rs10041762	1.9129	21	1.1364
SNP_A-1827925	rs10041869	0.7205	4	1.1369
SNP_A-2129810	rs10041935	1.0940	28	3.2478
SNP_A-1825317	rs10041945	1.3126	8	2.2248
SNP_A-2055710	rs10041973	1.0819	12	1.3375
SNP_A-2233566	rs10042061	0.5163	4	2.2542
SNP_A-1941126	rs10042155	1.4790	37	3.8117
SNP_A-1899152	rs10042163	1.1168	4	8.3488
SNP_A-2117171	rs1004222	1.1336	5	5.1951
SNP_A-1943600	rs10042323	1.4631	29	1.8978
SNP_A-2297200	rs10042444	1.1375	18	5.8249
SNP_A-1830146	rs10042460	1.0284	24	7.3585
SNP_A-2065893	rs10042630	1.1212	10	5.6356
SNP_A-1904978	rs1004269	1.9434	13	1.1825
SNP_A-2172674	rs10042846	1.6668	26	2.3730
SNP_A-2156636	rs10042848	0.7967	15	1.5195
SNP_A-4204515	rs1004301	0.5804	12	2.7682
SNP_A-4233877	rs10043028	0.6523	16	3.1060
SNP_A-1913178	rs10043108	1.3322	3	2.0882
SNP_A-1956432	rs10043302	0.9910	7	1.8261
SNP_A-2251735	rs10043440	1.4398	28	4.2560
SNP_A-2154980	rs10043583	1.0627	1	0
SNP_A-2032034	rs10043595	0.7671	30	4.3283
SNP_A-4221678	rs10043680	1.2362	7	1.7607
SNP_A-4221530	rs10043740	0.9849	20	2.6958
SNP_A-2153834	rs10044074	1.3490	1	0
SNP_A-4219948	rs10044088	1.8325	15	3.3081
SNP_A-2222610	rs10044138	0.6984	15	9.9795
SNP_A-2236483	rs10044163	1.5577	12	3.6147
SNP_A-2031489	rs10044218	1.0212	2	1.2880
SNP_A-4211239	rs1004434	1.4326	22	0.0134
SNP_A-2281008	rs10044597	0.5206	6	5.6709
SNP_A-2193726	rs10044618	0.6464	17	3.2361
SNP_A-1913688	rs10044755	1.1647	2	1.3284
SNP_A-4234515	rs1004483	2.4835	5	1.5289
SNP_A-1944053	rs10045011	0.9496	4	1.9345
SNP_A-1815436	rs10045122	0.6754	11	6.1281
SNP_A-2190624	rs1004517	0.7444	30	1.6358
SNP_A-2099721	rs10045204	0.7209	9	0.0118
SNP_A-2251295	rs10045303	0.9047	23	8.0019
SNP_A-2171050	rs1004549	1.2196	7	3.6454
SNP_A-2233673	rs1004553	0.7588	29	1.5540
SNP_A-4196426	rs10045546	0.4690	17	2.3335
SNP_A-2307624	rs10045687	1.1008	1	0
SNP_A-4224294	rs10045698	0.8362	5	1.8106
SNP_A-2297634	rs1004579	1.5721	9	3.3588
SNP_A-1984363	rs10045843	1.0861	2	1.9345
SNP_A-2105072	rs1004592	1.3534	29	1.5352
SNP_A-2031143	rs10046037	1.6158	25	1.1564
SNP_A-2032486	rs10046047	1.8889	2	8.2012
SNP_A-2268329	rs1004606	0.6329	1	0
SNP_A-2237471	rs10046536	1.5024	13	4.2547
SNP_A-1803368	rs10046550	1.3826	13	5.9237
SNP_A-2053497	rs10046551	1.1975	13	1.7751
SNP_A-2174393	rs10046608	0.9352	14	2.1703
SNP_A-2194379	rs10046686	1.9422	18	1.9248
SNP_A-1831400	rs10046714	1.3402	1	0
SNP_A-2241106	rs1004677	1.1149	11	1.0077
SNP_A-2119061	rs10046783	1.1051	5	2.6038
SNP_A-2144258	rs10046784	0.7798	6	8.3797
SNP_A-1989255	rs1004709	0.4677	1	0
SNP_A-2134851	rs10047158	2.2378	2	2.6450
SNP_A-4198988	rs1004725	0.6905	15	1.2641
SNP_A-2069631	rs10047250	1.5581	5	1.0007
SNP_A-1893885	rs10047326	0.5339	21	1.5579
SNP_A-2262618	rs10047335	0.9420	25	6.4002
SNP_A-4241278	rs1004740	1.1497	7	3.8658
SNP_A-2040134	rs10047490	1.6861	9	1.4022
SNP_A-2220335	rs10047533	0.3410	3	7.5630
SNP_A-2274635	rs10047852	1.5583	6	1.7160
SNP_A-2279193	rs10047970	0.4927	19	1.3950
SNP_A-1959331	rs10048143	0.5515	9	2.3030
SNP_A-1949867	rs1004830	2.0057	1	0
SNP_A-2226068	rs10048652	1.4165	24	1.3127
SNP_A-2296948	rs10048831	1.2886	24	5.6864
SNP_A-2221479	rs10049058	1.0309	18	3.2884
SNP_A-2158360	rs10049242	1.4240	12	1.7407
SNP_A-2236911	rs10049520	1.0421	7	8.2820
SNP_A-2147257	rs10049570	0.6650	18	6.8655
SNP_A-1980117	rs10049675	0.5595	16	1.8920
SNP_A-2165912	rs10049684	0.8580	8	0.0028
SNP_A-4240095	rs10050045	0.9000	3	5.6289
SNP_A-4210293	rs10050141	0.4552	5	0.0018
SNP_A-2030502	rs10050191	0.8032	2	7.8124
SNP_A-2096224	rs10050310	1.0685	19	2.6744
SNP_A-2250960	rs10050332	0.5565	9	2.5161
SNP_A-2068681	rs1005043	2.3508	22	4.3267
SNP_A-2270358	rs10050439	1.3490	21	5.6337
SNP_A-1847324	rs1005049	0.6686	1	0
SNP_A-2299287	rs10050512	1.0207	12	1.1529
SNP_A-1905422	rs10050676	0.6437	14	1.2052
SNP_A-1940488	rs10050695	1.0372	13	3.1208
SNP_A-2232665	rs10050717	0.9450	27	3.6675
SNP_A-2162796	rs10050720	0.8838	7	1.2191
SNP_A-1949381	rs10050837	0.6417	1	0
SNP_A-1824486	rs10051006	1.5438	5	0.0032
SNP_A-2244798	rs10051118	1.2131	12	4.2789
SNP_A-1933907	rs10051292	0.7457	13	5.8758
SNP_A-2278006	rs1005136	0.8639	25	5.9248
SNP_A-2206078	rs10051391	1.1343	9	2.4482
SNP_A-2044582	rs10051540	1.5835	9	1.6869
SNP_A-2130890	rs10051548	0.7432	16	1.9410
SNP_A-2149973	rs1005175	1.5705	21	2.2139
SNP_A-2076496	rs10051873	1.0766	24	1.2281
SNP_A-1982660	rs10052099	0.7233	6	1.7958
SNP_A-4228213	rs10052112	0.4724	19	6.8676
SNP_A-1830099	rs10052172	1.3980	1	0
SNP_A-4216786	rs1005221	1.2467	23	3.9251
SNP_A-2275946	rs10052266	1.5445	15	1.6785
SNP_A-2076941	rs10052431	0.6719	24	1.1625
SNP_A-4224665	rs10052775	0.9809	9	8.5296
SNP_A-1919784	rs10052888	1.0403	1	0
SNP_A-1790417	rs10052921	1.7275	15	1.2371
SNP_A-2095007	rs10052968	0.8941	18	3.4682
SNP_A-2083075	rs10053139	1.9864	2	2.4420
SNP_A-1798734	rs10053232	0.8063	21	4.9218
SNP_A-2026045	rs10053405	0.7134	3	3.8203
SNP_A-1786054	rs10053728	1.4250	26	8.0433
SNP_A-2302535	rs10053765	0.7329	26	2.2271
SNP_A-4212707	rs1005388	1.4826	14	9.6916
SNP_A-1923806	rs10054076	1.3637	6	3.0675
SNP_A-1862437	rs10054104	1.3049	7	1.4983
SNP_A-2097422	rs10054122	1.3670	22	1.9646
SNP_A-2167139	rs10054135	0.7492	12	2.1088
SNP_A-1825877	rs10054240	1.5536	2	9.8280
SNP_A-2241914	rs10054244	0.9280	4	1.1556
SNP_A-4237078	rs10054378	1.6440	17	3.6969
SNP_A-2153803	rs10054402	0.6215	16	1.8982
SNP_A-2153807	rs10054414	0.7962	1	0
SNP_A-4194897	rs10054457	0.4922	6	1.2971
SNP_A-1854835	rs1005451	0.8655	17	5.4488
SNP_A-2193273	rs10054560	1.2927	18	4.9735
SNP_A-2193210	rs1005496	0.8823	26	3.0800
SNP_A-1983291	rs10055109	1.0774	12	1.9503
SNP_A-2137793	rs10055163	0.9761	22	6.5795
SNP_A-2236491	rs10055171	0.6506	19	9.6913
SNP_A-1932882	rs10055291	1.2951	25	6.8302
SNP_A-4211213	rs10055743	2.1328	1	0
SNP_A-2179071	rs10055809	1.6473	3	5.6833
SNP_A-4211132	rs10055840	0.9480	16	3.4381
SNP_A-1989212	rs1005592	0.6425	9	7.5402
SNP_A-4199342	rs10055946	0.6672	17	6.7813
SNP_A-1959300	rs10056109	0.8823	9	2.9298
SNP_A-1876851	rs10056163	0.7690	30	5.2443
SNP_A-1807362	rs10056223	1.5076	15	1.4167
SNP_A-2097266	rs10056261	0.8139	15	3.7263
SNP_A-1782069	rs10056359	0.8792	22	4.8411
SNP_A-2312796	rs10056474	0.9205	21	1.4822
SNP_A-2245452	rs10056553	1.2072	13	9.1153
SNP_A-4224112	rs10056812	1.1033	4	8.4137
SNP_A-1849163	rs1005683	0.7815	1	0
SNP_A-1882853	rs1005685	1.3003	10	1.0338
SNP_A-2135396	rs10056950	0.8325	8	6.1523
SNP_A-4209736	rs1005706	0.8862	19	1.0875
SNP_A-1788516	rs10057109	0.7558	8	6.1752
SNP_A-2265787	rs10057147	0.4940	15	3.0275
SNP_A-4205557	rs10057288	1.1476	7	6.7817
SNP_A-2194817	rs10057373	1.2446	1	0
SNP_A-1891948	rs10057581	0.6140	21	5.1336
SNP_A-2029033	rs1005771	1.1384	5	1.0994
SNP_A-1957599	rs10057750	1.1239	23	8.4791
SNP_A-2172397	rs10057876	0.9103	30	1.3429
SNP_A-1823473	rs10057967	1.0245	17	4.3489
SNP_A-2138798	rs1005800	0.5196	10	2.5484
SNP_A-2102070	rs1005824	1.4528	23	5.7746
SNP_A-1826915	rs10058324	0.7489	25	3.0269
SNP_A-4208470	rs1005840	0.7231	12	4.7541
SNP_A-2259188	rs10058413	0.6082	17	4.2705
SNP_A-2096501	rs10058433	0.8056	8	9.2236
SNP_A-2277496	rs10058523	0.9960	8	0.0122
SNP_A-2168969	rs10058718	0.9069	19	3.1402
SNP_A-2294518	rs1005887	1.2490	22	7.8164
SNP_A-2149371	rs1005902	1.2347	18	3.5276
SNP_A-4226199	rs10059091	0.9780	4	9.9597
SNP_A-2305234	rs1005911	0.5842	18	6.5792
SNP_A-1871752	rs10059321	0.6325	11	6.8558
SNP_A-1980723	rs10059423	0.7747	19	5.6009
SNP_A-1808736	rs1005948	0.6949	15	5.7598
SNP_A-1863231	rs10059699	0.8807	10	4.0090
SNP_A-2176947	rs10059733	0.9273	17	3.0776
SNP_A-4240458	rs10059821	0.3223	2	8.1204
SNP_A-2202718	rs10059953	1.1253	24	3.8337
SNP_A-2292018	rs10059993	0.5854	8	7.8669
SNP_A-2033945	rs10060048	0.6018	16	2.9433
SNP_A-1959928	rs10060256	1.2689	8	1.5037
SNP_A-2214863	rs10060271	0.9587	7	4.0905
SNP_A-2125708	rs10060276	0.5133	1	0
SNP_A-1938370	rs10060315	1.3641	7	1.8259
SNP_A-1982713	rs10060403	0.7444	6	1.9306
SNP_A-2271687	rs10060454	1.0541	4	0.0118
SNP_A-4230590	rs1006074	1.4239	13	8.6902
SNP_A-1981511	rs10060810	0.9543	27	3.5300
SNP_A-4200174	rs10060831	1.6452	16	2.9188
SNP_A-1951194	rs10060876	0.8738	12	2.1030
SNP_A-1991093	rs1006091	1.1050	12	5.2992
SNP_A-2272268	rs10060919	1.8351	12	9.4258
SNP_A-2102047	rs1006096	0.7019	26	6.7629
SNP_A-1989745	rs1006107	1.4638	11	3.0373
SNP_A-4238461	rs10061244	0.9719	4	2.4167
SNP_A-1788678	rs10061503	1.2209	14	1.3971
SNP_A-2047969	rs1006185	1.6808	30	9.9509
SNP_A-2278177	rs1006194	0.8718	30	4.5969
SNP_A-2258252	rs10061978	0.9457	12	3.7286
SNP_A-4225692	rs1006210	2.0075	3	1.0593
SNP_A-2153488	rs10062296	1.3541	6	1.9862
SNP_A-1801480	rs1006243	0.7140	14	4.4297
SNP_A-1851794	rs1006244	1.7434	1	0
SNP_A-2115972	rs10062536	1.1581	6	0.0013
SNP_A-2143553	rs10062690	1.8696	10	3.2020
SNP_A-2038723	rs10062770	1.3752	31	5.8315
SNP_A-2278902	rs1006282	0.5934	28	1.5669
SNP_A-2043072	rs1006309	1.2965	16	6.4729
SNP_A-1908002	rs10063110	1.1135	29	5.5111
SNP_A-2303939	rs10063129	0.2712	1	0
SNP_A-2084551	rs10063177	1.0296	2	1.4580
SNP_A-1840050	rs10063272	0.9428	10	1.5688
SNP_A-2014634	rs1006330	0.9973	24	3.2486
SNP_A-2058589	rs10063420	0.6378	15	2.6235
SNP_A-4211346	rs10063518	1.9542	24	5.5086
SNP_A-1892437	rs10063550	0.7152	11	3.5285
SNP_A-2032390	rs10064197	0.7497	17	1.7834
SNP_A-1902973	rs10064272	0.8735	2	1.8605
SNP_A-4231921	rs1006438	0.8223	11	5.1863
SNP_A-1841945	rs10064443	0.7967	4	4.7630
SNP_A-1824335	rs10064839	1.3278	18	4.5285
SNP_A-1881875	rs10065019	0.5366	21	3.2326
SNP_A-4198049	rs1006512	0.5603	3	1.2225
SNP_A-1998582	rs1006517	1.2099	18	2.0446
SNP_A-2231154	rs10065272	1.1915	25	4.6604
SNP_A-1877903	rs10065306	0.8583	10	3.9455
SNP_A-2280280	rs10065373	1.0388	4	1.6798
SNP_A-2131736	rs10065459	0.9900	18	7.0135
SNP_A-2230664	rs10065463	0.6712	30	1.0967
SNP_A-2050205	rs10065484	0.7111	2	0.0245
SNP_A-2054483	rs1006571	0.7619	9	4.8359
SNP_A-2211412	rs10065799	0.8641	27	6.0368
SNP_A-1843816	rs10065859	1.0300	30	1.9911
SNP_A-2029556	rs1006588	1.0709	26	2.1442
SNP_A-1890833	rs10066088	1.3196	3	4.6340
SNP_A-2089924	rs10066266	1.1964	31	1.0235
SNP_A-2260073	rs10066281	2.3974	10	5.2842
SNP_A-1808834	rs10066446	1.5379	16	5.9337
SNP_A-4194533	rs10066492	0.4757	12	1.2901
SNP_A-1853558	rs10066522	1.5995	9	1.2010
SNP_A-2107044	rs10066581	1.8984	8	8.1508
SNP_A-2092952	rs1006665	0.5940	6	2.3511
SNP_A-2148024	rs10066923	1.3795	5	1.9744
SNP_A-2117607	rs10066937	0.7944	29	1.3513
SNP_A-1812046	rs1006722	0.7176	28	0.0071
SNP_A-2031748	rs10067235	1.4860	6	1.5994
SNP_A-2142170	rs10067241	0.9419	27	3.6487
SNP_A-2151097	rs10067427	0.8680	17	6.1722
SNP_A-2219772	rs1006752	1.2389	7	7.6179
SNP_A-2216613	rs1006755	1.0688	14	1.2577
SNP_A-2152051	rs10067663	1.1542	1	0
SNP_A-2251549	rs10067744	0.8741	26	2.8644
SNP_A-4238978	rs10067960	2.1195	18	1.2140
SNP_A-2192291	rs10068035	0.5864	26	3.6449
SNP_A-1921366	rs10068162	0.7132	14	2.7798
SNP_A-2251080	rs10068200	1.0316	22	6.5741
SNP_A-2286040	rs10068218	0.6401	1	0
SNP_A-1969520	rs1006832	0.5008	14	9.0577
SNP_A-1969519	rs1006833	0.7051	14	1.3845
SNP_A-1895986	rs1006846	1.4197	22	7.5985
SNP_A-2094352	rs10068476	0.7138	13	3.6869
SNP_A-2225418	rs10068767	1.3603	14	1.0963
SNP_A-2295323	rs1006881	0.5740	2	1.0951
SNP_A-1818070	rs10068845	1.1493	28	4.1371
SNP_A-1923572	rs10068957	0.9384	20	1.3709
SNP_A-4219473	rs10069094	0.5940	2	2.4420
SNP_A-1865159	rs10069126	1.1639	4	9.5689
SNP_A-1983128	rs10069214	0.7705	26	1.7918
SNP_A-1815097	rs10069302	0.5086	3	4.5040
SNP_A-4226097	rs10069375	1.3866	1	0
SNP_A-2121842	rs10069437	1.4114	18	1.0327
SNP_A-2031389	rs10069615	0.8515	7	2.9550
SNP_A-1982067	rs10069831	1.2972	25	1.8794
SNP_A-4201311	rs10069929	1.7648	25	2.3896
SNP_A-2117176	rs1006996	0.7357	15	1.0985
SNP_A-4211280	rs10070034	1.1637	4	9.0495
SNP_A-4197381	rs10070094	0.9134	23	3.9634
SNP_A-4232879	rs10070493	1.0623	14	9.3485
SNP_A-2245251	rs1007061	1.3082	10	5.3904
SNP_A-2114163	rs10070979	0.7976	10	2.9679
SNP_A-1891123	rs10071045	1.4517	26	1.1929
SNP_A-4200294	rs1007127	0.8447	17	9.5736
SNP_A-1836762	rs10071293	1.6064	3	4.3408
SNP_A-1786694	rs10071330	1.2257	7	9.4721
SNP_A-2142000	rs10071487	1.2356	10	8.6480
SNP_A-2116982	rs10071490	0.7571	10	5.7086
SNP_A-1837227	rs10071557	1.0845	19	8.2825
SNP_A-1829587	rs10071585	0.7437	30	5.6848
SNP_A-2231575	rs10071625	1.7171	25	6.3176
SNP_A-1818414	rs10071904	0.9743	14	2.6252
SNP_A-1957927	rs10072022	0.7483	5	4.1894
SNP_A-2264604	rs10072233	0.5763	18	1.8264
SNP_A-1954069	rs10072327	0.8453	1	0
SNP_A-2221536	rs10072546	1.1434	21	5.3047
SNP_A-1787140	rs1007256	1.5290	6	8.1872
SNP_A-2155441	rs10072565	0.9459	5	6.0566
SNP_A-4203517	rs10072665	0.9017	15	2.5146
SNP_A-2099465	rs10072700	0.7351	22	2.9722
SNP_A-2166457	rs10072717	1.3248	6	2.6893
SNP_A-2270463	rs10072830	1.1720	1	0
SNP_A-2190097	rs10073042	1.1854	24	6.9206
SNP_A-2145932	rs1007308	0.5216	22	2.1365
SNP_A-4218139	rs1007332	1.5680	1	0
SNP_A-1815344	rs10073440	1.5947	23	6.9562
SNP_A-2224179	rs10073501	1.0395	13	8.9348
SNP_A-2123249	rs10073581	1.2890	29	2.5848
SNP_A-2099862	rs10073634	0.6577	3	8.2730
SNP_A-2144699	rs10073812	0.6756	8	4.7343
SNP_A-1826192	rs1007383	0.6554	19	4.7304
SNP_A-1889736	rs10073856	0.5187	14	5.5770
SNP_A-2298455	rs1007387	1.1330	25	7.2653
SNP_A-1863215	rs10073905	1.0802	1	0
SNP_A-1983966	rs1007400	1.6351	16	3.2689
SNP_A-2041854	rs10074062	1.0290	13	2.0460
SNP_A-2071431	rs10074150	1.1992	28	2.9161
SNP_A-1981649	rs10074351	1.2927	19	8.8922
SNP_A-2202979	rs10074374	1.2849	4	3.1740
SNP_A-1958647	rs10074401	0.4615	11	1.0631
SNP_A-2170303	rs10074426	1.3431	26	3.0057
SNP_A-2033335	rs10074517	1.3125	17	6.1341
SNP_A-2041041	rs1007462	1.0130	32	8.6702
SNP_A-4205847	rs10074987	1.8843	34	1.2431
SNP_A-2174147	rs10074991	1.0810	23	4.6356
SNP_A-2196136	rs10075045	1.4569	26	1.5502
SNP_A-2061803	rs10075097	2.6010	1	0
SNP_A-1854293	rs10075217	1.3571	13	1.9175
SNP_A-2291303	rs10075427	2.4073	12	1.2525
SNP_A-4220381	rs1007555	1.2943	22	1.7640
SNP_A-1780640	rs10075560	0.9094	23	9.9169
SNP_A-2106936	rs10075599	2.2840	2	1.0579
SNP_A-2153214	rs10075612	0.5718	21	1.5934
SNP_A-2313581	rs10075648	0.7418	24	1.1497
SNP_A-2143845	rs1007573	2.0672	10	9.2465
SNP_A-4235903	rs10075789	0.4660	6	7.2744
SNP_A-2169255	rs1007586	0.6164	9	1.3096
SNP_A-4195342	rs10075896	1.8358	25	2.2667
SNP_A-1888447	rs10075914	1.8779	11	2.0516
SNP_A-1850949	rs10075956	1.8271	6	7.3567
SNP_A-1823263	rs10075995	0.8943	22	6.4122
SNP_A-4200333	rs10076310	0.8525	1	0
SNP_A-4218397	rs10076504	1.5394	19	5.8408
SNP_A-2284217	rs10076560	1.0074	4	0.0015
SNP_A-1930461	rs1007662	0.8197	19	7.0000
SNP_A-2295257	rs1007681	0.8449	23	4.7138
SNP_A-2021936	rs10076826	2.0600	22	1.7488
SNP_A-2056967	rs10076849	1.8091	7	1.5967
SNP_A-4226000	rs10076854	0.6488	12	4.7347
SNP_A-2145205	rs10076961	1.2643	18	3.6287
SNP_A-1835580	rs10077096	0.7073	24	3.7314
SNP_A-2255408	rs1007725	0.8349	20	9.8576
SNP_A-2313131	rs1007727	1.5364	22	3.8300
SNP_A-2072341	rs1007728	1.0297	16	4.6658
SNP_A-4238896	rs10077397	0.8755	16	9.5299
SNP_A-1867994	rs1007748	0.8631	9	8.0113
SNP_A-2114216	rs10077496	1.2698	18	2.7828
SNP_A-2023164	rs10077528	0.5992	15	7.6236
SNP_A-1950009	rs10077624	0.7421	9	6.8979
SNP_A-1927570	rs1007775	1.2944	24	4.8874
SNP_A-2039421	rs10077875	0.7128	26	2.6853
SNP_A-1914604	rs10077888	1.2191	17	8.8502
SNP_A-4234281	rs10078204	0.8689	20	1.0771
SNP_A-1828788	rs10078240	1.0173	34	2.9839
SNP_A-1926426	rs10078313	1.7329	30	2.1675
SNP_A-1945576	rs10078352	1.6637	12	3.5874
SNP_A-1932369	rs10078402	1.7723	1	0
SNP_A-1936216	rs10078418	1.8264	1	0
SNP_A-1983148	rs10078491	1.3646	15	1.8629
SNP_A-1968338	rs1007905	0.9299	23	6.5450
SNP_A-1806835	rs10079090	1.3737	3	2.6495
SNP_A-1873902	rs10079164	0.8140	24	1.5542
SNP_A-1901921	rs10079191	1.4255	5	2.1703
SNP_A-1880643	rs10079296	0.7778	24	6.9975
SNP_A-2253277	rs10079334	1.3970	19	2.0749
SNP_A-2168012	rs10079443	1.1822	7	2.7373
SNP_A-4195973	rs10079539	1.5369	33	1.1550
SNP_A-4200065	rs10079889	0.8286	15	6.6151
SNP_A-1997005	rs1007995	0.6156	20	4.3090
SNP_A-2049151	rs1008011	0.7933	31	4.5950
SNP_A-2245179	rs1008031	1.2354	19	1.9417
SNP_A-4209354	rs1008033	1.2533	7	4.9799
SNP_A-1939451	rs10080513	0.8011	1	0
SNP_A-2191324	rs1008055	1.0272	31	1.0031
SNP_A-2140954	rs10080589	1.3272	1	0
SNP_A-4210496	rs1008082	2.0386	20	2.0319
SNP_A-2223034	rs10080831	1.0627	7	5.2865
SNP_A-1854526	rs10080998	0.7404	6	1.0061
SNP_A-2049519	rs10081063	1.1733	10	3.9049
SNP_A-1869554	rs10081247	1.0420	31	1.5525
SNP_A-1988729	rs10081321	0.7057	6	5.7514
SNP_A-1903348	rs10081358	0.6086	3	2.3382
SNP_A-4238138	rs10081495	1.7234	12	1.2331
SNP_A-2031747	rs10081687	0.7086	10	3.4288
SNP_A-4197402	rs10082611	0.5223	26	5.7902
SNP_A-2265368	rs10082685	1.3948	5	3.5763
SNP_A-2099438	rs10082740	0.7866	1	0
SNP_A-1836830	rs10082845	1.8630	15	2.8885
SNP_A-4232999	rs10082992	1.1688	17	4.0056
SNP_A-2188203	rs10083519	1.0003	29	0.0012
SNP_A-1871009	rs10083659	0.6868	3	2.0406
SNP_A-2148457	rs10083735	1.6078	24	7.1272
SNP_A-1928255	rs10083774	1.6156	9	2.0196
SNP_A-2119006	rs10083989	0.8740	27	6.4219
SNP_A-1880654	rs10084092	0.5579	5	8.4899
SNP_A-2312433	rs100841	0.9700	24	2.5574
SNP_A-2139624	rs10084192	1.7577	5	1.2514
SNP_A-2161812	rs10084326	1.6029	10	1.6839
SNP_A-1864350	rs1008436	0.8830	2	8.4500
SNP_A-1935094	rs10084692	1.6314	26	1.1861
SNP_A-4193967	rs10084705	0.6290	11	1.6862
SNP_A-1884788	rs10084722	0.9508	14	1.6817
SNP_A-1976692	rs10084845	0.8419	30	3.5769
SNP_A-2120984	rs10085000	0.5883	29	1.1714
SNP_A-2030558	rs10085104	1.1051	12	8.0946
SNP_A-2264659	rs10085217	0.9638	36	4.0974
SNP_A-1851239	rs10085385	1.8452	21	1.7167
SNP_A-1835374	rs10085521	0.6792	7	7.3635
SNP_A-2119157	rs10085540	0.6819	6	9.9611
SNP_A-4239415	rs10085710	0.7577	2	7.2199
SNP_A-4202143	rs10085904	1.6653	9	1.1260
SNP_A-1841062	rs10085922	0.4184	22	2.6058
SNP_A-1823309	rs10086105	0.7681	17	1.7283
SNP_A-4201799	rs10086283	1.5566	6	8.2238
SNP_A-2061944	rs10086354	0.9032	4	6.8478
SNP_A-1958292	rs1008644	1.3596	26	4.5812
SNP_A-4192968	rs10086467	0.9253	12	5.4897
SNP_A-2249426	rs10086475	1.6278	19	1.2067
SNP_A-1994996	rs10086625	2.0073	11	1.5379
SNP_A-2027141	rs10086632	0.8620	8	9.1618
SNP_A-2133118	rs1008673	1.0665	21	8.1587
SNP_A-2171085	rs1008676	2.4579	20	1.8732
SNP_A-2079813	rs10086770	0.7586	6	1.1451
SNP_A-2217047	rs10086780	1.1577	17	0.0012
SNP_A-2243310	rs10086880	0.8881	24	0.0026
SNP_A-2141257	rs10086882	0.5479	23	6.0645
SNP_A-4239677	rs10086956	1.4813	6	2.5448
SNP_A-2129138	rs10086973	1.2727	1	0
SNP_A-1926882	rs10087078	1.1214	16	9.9035
SNP_A-2044139	rs10087146	2.0795	9	2.5856
SNP_A-2235516	rs10087190	1.2202	12	3.5143
SNP_A-1993963	rs10087223	1.1617	5	2.4727
SNP_A-4223293	rs10087238	1.3607	1	0
SNP_A-2128138	rs10087271	0.8924	24	7.6439
SNP_A-4203851	rs10087294	1.5038	21	6.5521
SNP_A-2121583	rs10087333	1.3575	27	5.2948
SNP_A-2158894	rs10087337	0.9017	18	0.0109
SNP_A-1950902	rs10087412	1.4121	9	0.0032
SNP_A-2242204	rs10087434	1.8845	20	7.4975
SNP_A-2237154	rs10087444	0.9620	27	3.9305
SNP_A-2124240	rs10087492	0.8778	16	1.9255
SNP_A-4217548	rs10087547	1.0805	3	1.5573
SNP_A-2308582	rs10087659	0.5924	10	5.1730
SNP_A-4225968	rs10087671	2.2715	6	7.3779
SNP_A-2194541	rs10087909	2.0202	1	0
SNP_A-2264987	rs10088050	1.0976	10	4.8998
SNP_A-4202012	rs1008809	1.1245	20	5.4935
SNP_A-2284570	rs10088167	0.6740	6	4.2442
SNP_A-1801410	rs10088218	1.9371	9	1.4823
SNP_A-1945973	rs10088226	0.6113	2	9.5220
SNP_A-2273541	rs10088302	0.8676	27	3.3737
SNP_A-4239022	rs10088415	0.7872	25	4.3572
SNP_A-1947137	rs10088454	1.7402	4	2.0716
SNP_A-2140488	rs10088581	0.6626	18	1.3684
SNP_A-4207233	rs10088760	0.7028	20	4.7212
SNP_A-2068469	rs10088800	0.8268	11	9.3659
SNP_A-2122572	rs1008889	1.8939	24	1.4319
SNP_A-1954846	rs10088893	1.5368	16	3.5168
SNP_A-2109870	rs10089040	0.5630	21	2.2354
SNP_A-2084815	rs1008906	1.3268	16	1.5169
SNP_A-1899228	rs10089067	0.6546	29	3.4317
SNP_A-2056588	rs10089185	0.4135	4	2.5054
SNP_A-2216182	rs1008924	1.2531	21	5.2356
SNP_A-4231967	rs10089240	0.6431	11	8.7599
SNP_A-4198834	rs10089267	1.2896	11	9.8023
SNP_A-1891454	rs10089350	0.7473	13	2.2880
SNP_A-2054541	rs1008943	1.1639	24	3.6569
SNP_A-2149976	rs10089434	1.9056	11	5.9295
SNP_A-2296849	rs10089543	0.8598	17	5.9224
SNP_A-1926059	rs10089592	0.8235	16	9.6197
SNP_A-2243523	rs10089599	1.1386	6	1.5981
SNP_A-1806258	rs10089789	0.7849	25	9.5537
SNP_A-2145597	rs10089971	1.1029	6	5.2078
SNP_A-1953997	rs10090035	0.5944	7	7.6485
SNP_A-1988308	rs1009014	0.8921	31	2.9153
SNP_A-2109521	rs10090173	0.7182	25	2.8433
SNP_A-1822144	rs10090241	1.3356	24	1.4922
SNP_A-1951926	rs10090327	1.1600	16	1.6958
SNP_A-2187393	rs10090331	1.0103	23	1.0931
SNP_A-2236249	rs10090444	0.9511	31	5.5542
SNP_A-2075244	rs10090537	1.4167	13	4.8142
SNP_A-1795684	rs10090578	0.9121	10	5.3029
SNP_A-1822750	rs10090582	1.7998	21	3.6230
SNP_A-4233232	rs10090604	1.3424	1	0
SNP_A-2312868	rs10090689	1.8369	9	1.2894
SNP_A-1890527	rs10090705	0.7755	11	4.5078
SNP_A-1954099	rs10090781	1.6225	21	1.9823
SNP_A-2248225	rs10090849	0.9668	16	1.6329
SNP_A-4232474	rs10090890	1.1064	18	1.7655
SNP_A-1938322	rs1009090	1.8355	28	2.0534
SNP_A-2195669	rs10090925	0.8235	28	6.3656
SNP_A-2167428	rs10090950	1.7685	26	1.0539
SNP_A-1830080	rs10091095	1.4372	23	4.7187
SNP_A-1805900	rs10091179	1.4695	3	2.8001
SNP_A-1954312	rs10091208	1.8529	13	2.4074
SNP_A-2109997	rs1009128	0.6522	5	0.0058
SNP_A-4212828	rs10091356	0.9855	6	1.7601
SNP_A-1780572	rs10091369	0.7337	16	6.9451
SNP_A-2105730	rs1009145	1.0910	24	9.2826
SNP_A-2008247	rs1009147	0.9077	20	1.0123
SNP_A-2213872	rs10091471	1.5826	29	2.2027
SNP_A-1994722	rs10091527	1.2448	20	3.8674
SNP_A-1942496	rs10091671	0.6179	17	2.3219
SNP_A-4217135	rs10091813	0.9006	14	0.0158
SNP_A-1992329	rs10091868	0.9580	21	4.4177
SNP_A-2264968	rs1009188	1.7089	14	5.5268
SNP_A-1824502	rs10091896	0.4898	5	3.0871
SNP_A-2139177	rs10091902	1.4746	13	2.1881
SNP_A-4239149	rs1009193	1.1825	14	8.4153
SNP_A-2212330	rs10091936	0.6425	11	4.2385
SNP_A-2277837	rs10091938	0.7551	12	2.1786
SNP_A-4215912	rs1009207	0.9209	16	3.1790
SNP_A-4202672	rs1009208	0.8844	30	2.4199
SNP_A-2237152	rs10092220	0.5152	27	6.6194
SNP_A-4226878	rs10092226	1.5229	3	4.4076
SNP_A-4193916	rs10092312	3.1017	2	3.2258
SNP_A-2172787	rs10092351	0.8487	26	8.8020
SNP_A-2029026	rs1009240	0.8509	22	4.1346
SNP_A-2087584	rs10092442	1.6600	20	2.0505
SNP_A-1908969	rs10092687	0.6360	16	1.1057
SNP_A-4208721	rs1009270	0.7440	4	2.1328
SNP_A-1865898	rs10092705	1.8135	14	9.3326
SNP_A-2263587	rs1009276	2.5532	6	8.9587
SNP_A-2260097	rs10092786	0.7324	26	5.4473
SNP_A-1905156	rs10092799	1.7778	7	6.8495
SNP_A-1994530	rs10092805	0.7946	1	0
SNP_A-1828630	rs10092898	1.0529	8	4.0299
SNP_A-4201761	rs10093024	0.7168	8	3.2086
SNP_A-1883128	rs10093071	1.1149	28	1.4620
SNP_A-2278196	rs10093096	1.6669	24	6.4905
SNP_A-4222311	rs10093331	0.8246	2	0.0196
SNP_A-2309302	rs10093382	1.0938	19	5.8415
SNP_A-2237785	rs10093484	1.3404	3	1.1747
SNP_A-1993975	rs10093522	1.4754	18	2.0396
SNP_A-2155078	rs1009355	1.6162	20	6.2816
SNP_A-2252555	rs10093553	1.6428	24	8.6487
SNP_A-1900826	rs10093559	1.0542	21	1.0267
SNP_A-1994071	rs10093569	0.6827	10	2.3417
SNP_A-2161665	rs10093594	1.8339	17	7.3884
SNP_A-4193325	rs10093631	1.4418	21	7.9525
SNP_A-2305306	rs1009365	0.7463	28	1.3694
SNP_A-1892218	rs10093908	0.9247	24	2.8351
SNP_A-4201835	rs10093958	1.5796	7	1.6381
SNP_A-4231604	rs10094069	0.4518	15	3.4036
SNP_A-2191837	rs10094292	0.8380	27	2.5321
SNP_A-4233406	rs10094349	0.9421	15	0.0124
SNP_A-1959845	rs1009437	1.6121	4	1.4810
SNP_A-2199695	rs10094490	2.5205	4	1.1801
SNP_A-2057110	rs10094501	1.3080	12	7.4733
SNP_A-2044063	rs10094520	0.6461	5	3.3327
SNP_A-2047348	rs10094660	0.7831	30	1.3173
SNP_A-2305047	rs10094702	1.9847	19	3.8904
SNP_A-4227258	rs10094785	1.6594	29	1.6185
SNP_A-2049580	rs10094841	0.5629	9	1.8130
SNP_A-1940345	rs10094842	1.0351	8	1.9105
SNP_A-4216412	rs10094865	0.7971	15	1.0090
SNP_A-1813468	rs10094877	2.0761	14	2.7820
SNP_A-2300626	rs10094938	0.6363	26	1.4792
SNP_A-2083860	rs10094961	0.7957	12	5.7427
SNP_A-2048015	rs10094977	0.6852	26	1.1089
SNP_A-2124524	rs10095165	0.8940	29	9.8001
SNP_A-1859024	rs10095180	1.6933	11	2.3969
SNP_A-2143521	rs1009539	0.7220	16	9.0870
SNP_A-4241200	rs1009544	1.0209	8	3.6203
SNP_A-1957155	rs10095479	1.6568	15	7.8475
SNP_A-1924624	rs10095558	0.7047	28	1.0768
SNP_A-1992169	rs10095669	1.4490	5	1.3113
SNP_A-1903942	rs10095694	0.7636	25	9.7173
SNP_A-1827419	rs10095700	0.7099	1	0
SNP_A-1859680	rs1009572	1.4929	4	1.8151
SNP_A-2255101	rs10095820	1.8928	11	2.2286
SNP_A-1828328	rs10095930	0.9507	24	6.1090
SNP_A-1914299	rs1009606	1.2157	5	1.0485
SNP_A-4196732	rs10096150	1.7228	3	1.6387
SNP_A-1825025	rs10096195	0.8407	3	1.1902
SNP_A-2283728	rs10096220	1.2774	13	1.9778
SNP_A-2160515	rs10096243	0.7786	31	2.0764
SNP_A-2104198	rs1009642	0.7422	16	5.2294
SNP_A-2077301	rs10096447	1.4052	13	2.3232
SNP_A-1819870	rs10096557	1.4136	14	1.3983
SNP_A-1836475	rs10096610	0.9277	15	1.4633
SNP_A-2081636	rs10096812	0.7803	14	2.0686
SNP_A-1869441	rs10097046	0.8322	31	3.9420
SNP_A-1838819	rs10097170	0.5848	3	2.2826
SNP_A-1992102	rs10097181	0.6352	22	4.4506
SNP_A-2069046	rs10097260	0.9128	19	4.2118
SNP_A-1805143	rs10097354	1.7877	22	1.2503
SNP_A-2206252	rs10097502	1.7104	25	1.3972
SNP_A-4219581	rs10097563	1.3388	10	8.7527
SNP_A-4233983	rs10097567	0.6444	21	1.4374
SNP_A-1937609	rs10097592	0.6098	16	3.6045
SNP_A-4228726	rs10097716	1.6451	2	5.0702
SNP_A-2057456	rs10097844	0.8196	9	6.4098
SNP_A-4193693	rs10097855	0.7072	33	1.8679
SNP_A-1941416	rs10097910	0.8656	13	5.8943
SNP_A-1816369	rs1009809	0.9469	5	1.6773
SNP_A-2206656	rs10098168	1.2873	28	2.2589
SNP_A-1961442	rs10098291	1.3189	17	2.8423
SNP_A-1832776	rs10098342	1.4881	2	1.6200
SNP_A-1930662	rs1009848	1.0949	23	1.3067
SNP_A-2088269	rs10098557	0.9118	9	1.0299
SNP_A-2258273	rs10098562	1.6055	1	0
SNP_A-2043720	rs10098661	1.4909	12	2.2933
SNP_A-2297202	rs10098680	0.9781	15	2.9021
SNP_A-2174322	rs10099016	1.6784	4	6.2680
SNP_A-1898968	rs10099040	1.3231	24	1.7830
SNP_A-2079114	rs10099080	0.7053	2	2.6499
SNP_A-2274535	rs10099092	0.7201	7	0.0139
SNP_A-1955769	rs10099118	0.7029	3	1.8053
SNP_A-1827699	rs10099186	0.5758	25	3.3363
SNP_A-2088095	rs10099451	0.6695	18	1.9006
SNP_A-2047518	rs1009947	1.0985	28	2.7235
SNP_A-2174052	rs1009948	1.7386	2	1.2960
SNP_A-2035618	rs10099504	1.1012	3	2.4978
SNP_A-4204021	rs1009951	1.3605	14	8.8256
SNP_A-2033008	rs1009953	0.7920	23	0.0104
SNP_A-2041407	rs10099720	1.7901	3	1.9481
SNP_A-1806550	rs1009987	0.8872	26	6.3605
SNP_A-2306487	rs10099877	1.0322	29	4.3405
SNP_A-4217408	rs10099976	0.9669	17	5.7328
SNP_A-2069091	rs10099978	0.5964	17	2.0906
SNP_A-1790809	rs10100077	0.9331	17	8.2911
SNP_A-4221851	rs10100157	1.0551	15	4.6004
SNP_A-2089711	rs10100203	1.1596	3	4.8284
SNP_A-2049946	rs10100237	0.9341	25	7.0198
SNP_A-2228437	rs10100240	0.7785	13	1.6535
SNP_A-2159078	rs10100391	1.3647	10	3.9166
SNP_A-2290878	rs10100443	1.3697	26	1.9660
SNP_A-2284892	rs10100589	1.7022	7	3.9220
SNP_A-1912411	rs10100792	0.7373	23	1.2402
SNP_A-1805604	rs10100906	0.5119	20	6.1443
SNP_A-4239629	rs1010092	2.7911	4	2.0244
SNP_A-2205361	rs10101055	0.7596	24	1.9875
SNP_A-1832209	rs10101215	1.3369	21	1.5933
SNP_A-1780540	rs10101449	1.0249	27	1.9100
SNP_A-2131284	rs10101497	1.1507	21	2.2966
SNP_A-1971092	rs1010170	0.6273	28	4.3410
SNP_A-4198635	rs10101849	0.7189	5	8.7066
SNP_A-2225561	rs10101881	1.1366	30	3.4108
SNP_A-1825601	rs10102048	0.9865	10	1.0410
SNP_A-1945801	rs10102321	1.3771	20	4.6547
SNP_A-1827632	rs10102328	1.3303	29	4.0420
SNP_A-2081012	rs10102339	0.9012	32	2.6215
SNP_A-1996648	rs1010242	0.8955	30	6.7765
SNP_A-1853481	rs10102469	1.5683	27	1.7984
SNP_A-2142893	rs10102552	0.7205	14	5.2835
SNP_A-1809306	rs10102605	1.3089	7	1.5703
SNP_A-1954405	rs10102687	0.7138	23	8.0890
SNP_A-2251540	rs10102876	0.5023	4	1.3160
SNP_A-1817118	rs10102886	0.5520	2	1.6936
SNP_A-4236580	rs10102960	1.1213	9	2.5999
SNP_A-1943894	rs10103042	0.8197	9	5.0349
SNP_A-2050338	rs10103059	1.0207	5	4.8157
SNP_A-2096807	rs10103225	2.0136	4	6.9434
SNP_A-2155557	rs10103255	0.6748	31	4.6250
SNP_A-2119764	rs10103296	0.9831	5	9.8605
SNP_A-2243737	rs10103360	0.9587	29	3.3991
SNP_A-1827257	rs10103486	1.3704	3	3.1643
SNP_A-1956091	rs10103661	0.7552	17	2.7058
SNP_A-1935422	rs10103704	0.8098	6	8.3517
SNP_A-1870577	rs10103710	1.4862	31	1.7082
SNP_A-2248637	rs10103753	2.1966	8	2.1113
SNP_A-4211024	rs1010376	1.2536	7	0.0137
SNP_A-1878386	rs10104030	1.7875	16	1.9355
SNP_A-2211836	rs10104096	1.4801	1	0
SNP_A-2171726	rs10104201	0.8589	15	6.0298
SNP_A-2117779	rs10104262	1.4756	17	1.3909
SNP_A-2071543	rs10104278	1.0923	7	3.0493
SNP_A-2310796	rs10104289	0.7392	25	1.4115
SNP_A-1960049	rs10104303	0.8017	9	7.0044
SNP_A-2068988	rs10104304	0.5788	8	2.9597
SNP_A-2103113	rs1010434	1.7593	1	0
SNP_A-2175398	rs10104450	0.8358	24	3.7185
SNP_A-1935675	rs10104507	1.6491	5	7.0949
SNP_A-4228481	rs10104647	0.6325	29	3.2737
SNP_A-2244498	rs1010470	0.8324	19	8.3166
SNP_A-2177395	rs10104759	1.6825	21	7.5856
SNP_A-1815605	rs10104893	0.8405	10	5.3171
SNP_A-2145548	rs10104993	1.6479	33	3.0913
SNP_A-2232872	rs10105045	0.7381	8	3.7602
SNP_A-1840471	rs10105067	0.6786	25	1.1215
SNP_A-1822657	rs10105301	0.9236	19	8.7683
SNP_A-2091009	rs10105517	0.6074	14	5.6106
SNP_A-2172333	rs10105567	1.1029	3	9.3942
SNP_A-1951764	rs10105577	1.2397	7	7.3640
SNP_A-2126627	rs10105587	0.5095	21	8.9924
SNP_A-2060851	rs10105599	0.9782	7	4.8373
SNP_A-1861003	rs10105684	0.7401	24	3.8904
SNP_A-2249703	rs10105748	0.6095	4	1.4340
SNP_A-4241047	rs10105750	0.8656	6	9.5808
SNP_A-2112857	rs10105819	0.7206	8	3.9303
SNP_A-1801369	rs10106008	0.5587	7	2.2732
SNP_A-2241134	rs1010608	1.0504	17	1.3823
SNP_A-2243996	rs1010619	1.7482	14	2.2635
SNP_A-2202835	rs10106296	0.5177	17	2.8034
SNP_A-2242992	rs10106329	1.2022	11	5.7134
SNP_A-2270855	rs10106334	1.2735	24	8.0685
SNP_A-2298302	rs10106381	1.5991	23	5.9798
SNP_A-1814685	rs10106387	0.6851	28	1.2010
SNP_A-2070660	rs10106426	0.8564	31	1.0099
SNP_A-2087460	rs10106459	0.9116	28	6.2686
SNP_A-2297122	rs10106460	0.7446	16	0.0110
SNP_A-2178685	rs10106515	0.5951	13	3.0137
SNP_A-4203123	rs10106570	1.4749	16	8.4725
SNP_A-2133881	rs10106638	1.0887	2	0.0270
SNP_A-2084044	rs10106681	1.3181	27	3.3844
SNP_A-2031769	rs10106730	1.5515	17	2.0121
SNP_A-2155802	rs10106750	1.1389	32	2.1087
SNP_A-4206878	rs10106791	1.1609	19	5.7615
SNP_A-2282995	rs10106890	0.8258	1	0
SNP_A-2054246	rs10106919	0.7507	2	0.0469
SNP_A-2284784	rs1010699	0.5145	10	3.0100
SNP_A-1796065	rs10107074	1.1513	13	7.4316
SNP_A-4198440	rs10107122	0.9317	9	4.3881
SNP_A-1809248	rs10107190	1.4352	16	6.7136
SNP_A-2194524	rs10107218	0.7234	17	9.1681
SNP_A-2062271	rs1010738	0.4998	9	1.4178
SNP_A-1864193	rs10107389	0.7987	19	2.2676
SNP_A-1869192	rs10107414	1.2527	3	1.3128
SNP_A-2181164	rs10107540	1.0259	13	1.1701
SNP_A-1836331	rs10107657	1.4241	23	3.1843
SNP_A-2203789	rs10107665	1.9548	12	4.3568
SNP_A-1912112	rs10107698	1.2328	15	6.3958
SNP_A-4200870	rs10107732	1.2131	31	4.2046
SNP_A-4226777	rs1010786	1.6441	14	8.5070
SNP_A-1902590	rs10107930	2.0487	1	0
SNP_A-2297557	rs1010794	0.9904	31	2.4896
SNP_A-2195398	rs10107998	1.0971	14	1.9220
SNP_A-2168888	rs10108063	0.7552	20	9.2419
SNP_A-1844025	rs10108155	0.5139	15	2.2990
SNP_A-2175417	rs10108173	1.4549	27	7.0676
SNP_A-4200711	rs10108200	1.4536	8	3.8213
SNP_A-2108613	rs1010824	1.6819	16	3.2887
SNP_A-1934669	rs10108247	1.0447	17	1.0054
SNP_A-4200953	rs10108266	1.0845	19	5.3718
SNP_A-4237415	rs10108431	0.9800	13	3.4384
SNP_A-1780450	rs1010845	1.1633	28	6.8100
SNP_A-2148150	rs10108658	1.0161	1	0
SNP_A-1908981	rs1010886	0.9749	26	6.2817
SNP_A-1944955	rs1010887	1.3738	8	3.9528
SNP_A-1939493	rs1010893	1.2254	16	5.9321
SNP_A-1924758	rs10108954	1.3540	2	4.5315
SNP_A-2293924	rs10108962	1.1815	6	1.0031
SNP_A-1787241	rs10109413	1.2451	17	1.7830
SNP_A-4206612	rs10109429	1.3777	9	8.7633
SNP_A-2244343	rs10109515	0.6733	14	9.5493
SNP_A-2089464	rs10109533	1.3939	23	9.3431
SNP_A-1804544	rs10109560	1.0079	20	8.4113
SNP_A-4223874	rs10109650	1.4114	22	6.1281
SNP_A-4216635	rs10109697	1.1320	14	1.1864
SNP_A-1892736	rs10109716	0.9806	16	1.9222
SNP_A-1829664	rs10109794	0.9005	6	2.5546
SNP_A-2038045	rs10109799	1.2245	16	1.0917
SNP_A-2302979	rs1010981	0.9798	25	2.3109
SNP_A-1851555	rs10109834	0.7782	27	5.7016
SNP_A-2081317	rs10109871	0.8955	25	1.5603
SNP_A-1953034	rs10110024	0.9485	1	0
SNP_A-4214268	rs1011009	2.4654	5	1.1417
SNP_A-2065205	rs10110144	0.9680	20	6.5051
SNP_A-2122068	rs10110189	1.0721	8	1.1652
SNP_A-2084545	rs10110195	1.4731	2	6.5884
SNP_A-1843219	rs10110319	0.6382	7	2.1742
SNP_A-2009571	rs1011034	0.5636	10	6.0181
SNP_A-4209140	rs1011037	1.3150	10	2.5741
SNP_A-1881436	rs1011040	0.7207	17	1.1595
SNP_A-4226717	rs10110453	0.9604	6	3.5131
SNP_A-1917508	rs1011066	0.8143	28	1.5350
SNP_A-1835910	rs10110670	1.3079	22	8.4358
SNP_A-1950645	rs10110693	0.5531	23	1.0838
SNP_A-2211272	rs10110893	1.1813	23	2.2172
SNP_A-1993222	rs10110909	1.1259	17	3.1212
SNP_A-2265156	rs10111066	0.5008	17	1.7526
SNP_A-2253412	rs1011125	0.7047	18	3.4876
SNP_A-1941806	rs1011126	0.9484	25	3.3995
SNP_A-2310373	rs10111398	1.6262	17	4.9828
SNP_A-4213091	rs10111402	1.2895	29	2.3152
SNP_A-2184090	rs10111495	2.2897	31	1.6301
SNP_A-1986824	rs1011170	0.7277	18	3.1616
SNP_A-1803328	rs10111769	1.1645	24	1.7879
SNP_A-1876835	rs10111830	1.1394	27	1.3703
SNP_A-1845980	rs1011185	1.2102	25	8.3447
SNP_A-2079079	rs10111852	0.6553	19	2.0011
SNP_A-4207112	rs10111982	2.5803	1	0
SNP_A-2059248	rs10112576	1.3729	17	2.0895
SNP_A-2064778	rs10112645	2.0047	22	1.2457
SNP_A-2090350	rs10112698	1.3547	21	2.2812
SNP_A-1995184	rs10112720	0.5892	3	7.0086
SNP_A-1786887	rs10112761	2.0452	27	1.5115
SNP_A-2254715	rs10112860	0.6606	9	2.1651
SNP_A-2259186	rs10112884	1.7935	19	1.9840
SNP_A-1995739	rs1011299	0.8187	27	3.8422
SNP_A-2246161	rs10113119	0.7815	28	2.1658
SNP_A-2198676	rs1011312	0.5187	4	1.1946
SNP_A-1956869	rs10113408	1.3871	6	3.2080
SNP_A-2141312	rs10113485	0.7865	24	3.5863
SNP_A-2256097	rs10113520	1.7993	11	1.2922
SNP_A-2267888	rs1011371	1.9453	11	4.1217
SNP_A-2091255	rs10113732	0.6136	6	2.3817
SNP_A-2275249	rs10113747	1.4710	7	2.8594
SNP_A-4200112	rs10113868	0.6248	4	2.8016
SNP_A-2287538	rs1011388	1.0730	22	1.3157
SNP_A-2081725	rs10113912	0.4679	22	1.6968
SNP_A-1979058	rs1011403	1.1895	26	1.5454
SNP_A-2076621	rs10114034	0.6187	13	3.3481
SNP_A-1996848	rs10114124	0.9614	5	1.1676
SNP_A-2094699	rs10114131	3.9850	1	0
SNP_A-2206916	rs1011416	0.7055	7	7.9580
SNP_A-2164038	rs1011417	1.3428	11	0.0157
SNP_A-2162153	rs1011420	0.3511	18	5.2044
SNP_A-2260084	rs10114208	0.3483	2	3.4031
SNP_A-2127550	rs10114243	0.5834	5	1.8710
SNP_A-2059876	rs1011433	0.4942	9	2.6963
SNP_A-2292086	rs10114341	1.3857	26	1.3412
SNP_A-2294634	rs10114460	1.3723	20	1.1240
SNP_A-1797207	rs10114476	1.1390	3	4.3327
SNP_A-1908638	rs1011449	0.7541	11	4.2629
SNP_A-1950722	rs10114509	0.8646	38	2.7656
SNP_A-2284253	rs10114591	0.9473	23	1.2137
SNP_A-2040308	rs1011462	1.1418	25	5.6841
SNP_A-2023605	rs10114624	1.0931	12	1.5887
SNP_A-2250622	rs10115052	1.5877	10	6.2298
SNP_A-1804577	rs10115088	0.7565	4	2.3422
SNP_A-1858090	rs10115168	0.7859	17	2.1928
SNP_A-1906073	rs10115271	1.2517	18	3.4508
SNP_A-1810043	rs1011531	0.8931	28	2.4126
SNP_A-1798428	rs10115327	0.4753	30	1.0807
SNP_A-2157488	rs10115383	1.7797	24	2.1720
SNP_A-2162425	rs10115407	1.1422	10	4.0107
SNP_A-1843699	rs10115578	0.6306	5	2.7380
SNP_A-4224309	rs10115585	0.8898	24	2.3343
SNP_A-4200567	rs1011575	0.5088	4	1.0149
SNP_A-1819916	rs1011579	0.9946	24	1.5273
SNP_A-2277688	rs10115825	0.6660	11	3.1771
SNP_A-2070650	rs10115908	0.7792	23	1.7748
SNP_A-2241536	rs1011606	1.2446	26	5.1002
SNP_A-4211539	rs1011616	0.6011	6	0.0033
SNP_A-4220086	rs10116160	1.4345	12	8.5884
SNP_A-2086214	rs10116210	0.7806	18	8.2133
SNP_A-2112324	rs10116231	0.9630	22	1.7776
SNP_A-4205921	rs10116248	0.9674	20	4.6605
SNP_A-2182731	rs10116267	2.1197	20	2.4194
SNP_A-2267752	rs10116271	1.3684	26	1.2689
SNP_A-2278596	rs10116332	1.0843	28	3.9619
SNP_A-2077613	rs10116392	0.9951	28	2.7445
SNP_A-2164466	rs10116424	0.6418	15	3.4174
SNP_A-2184345	rs10116443	0.6058	13	2.9114
SNP_A-2265099	rs10116447	1.0752	22	1.4609
SNP_A-1831516	rs1011650	1.2102	8	3.8276
SNP_A-1835350	rs1011651	0.6515	4	1.6478
SNP_A-4230557	rs10116542	0.9512	22	1.4032
SNP_A-2220427	rs10116615	1.6454	13	4.8182
SNP_A-2289202	rs1011676	0.5478	9	1.7074
SNP_A-1804110	rs10116778	1.9758	5	1.4895
SNP_A-2091378	rs1011683	1.9208	17	9.9658
SNP_A-1903605	rs10116858	0.5542	1	0
SNP_A-4213361	rs10116927	0.7570	15	3.0074
SNP_A-2198710	rs10117075	0.8420	8	7.0610
SNP_A-2296909	rs10117151	1.7361	19	3.4401
SNP_A-1937983	rs10117154	1.1026	1	0
SNP_A-1926048	rs10117225	0.9385	32	4.0715
SNP_A-2072983	rs10117261	0.8442	28	1.7326
SNP_A-2158678	rs10117284	0.7214	25	2.2163
SNP_A-1836901	rs1011731	0.6613	26	4.4434
SNP_A-1999314	rs1011737	0.5347	17	9.9896
SNP_A-2220937	rs10117640	0.9596	17	2.1609
SNP_A-1829322	rs1011772	0.9653	21	1.6187
SNP_A-2036571	rs1011798	1.0604	32	5.9799
SNP_A-2280042	rs10118003	0.7574	19	3.9334
SNP_A-1808342	rs10118031	1.5064	17	2.6324
SNP_A-2202928	rs10118130	1.7896	17	3.0370
SNP_A-1872509	rs1011814	2.0219	23	1.7912
SNP_A-2227744	rs10118429	0.6460	14	6.3262
SNP_A-4210732	rs1011851	0.9743	24	7.6533
SNP_A-4195811	rs10118516	2.2370	15	3.4855
SNP_A-1939962	rs10118531	0.8855	17	6.1335
SNP_A-2220554	rs10118629	1.2881	23	4.6730
SNP_A-2212797	rs1011865	0.7459	23	3.7066
SNP_A-4223720	rs10118661	0.8290	11	6.3335
SNP_A-2000148	rs1011892	0.6096	11	7.7637
SNP_A-2288827	rs10118935	0.7890	4	3.5803
SNP_A-1914225	rs10119035	0.5843	18	5.6967
SNP_A-4202665	rs10119114	0.5556	1	0
SNP_A-4213386	rs10119177	1.0348	16	9.1777
SNP_A-2082329	rs10119257	0.9402	7	2.3240
SNP_A-4228553	rs10119360	1.5491	17	6.3408
SNP_A-1953866	rs10119431	0.9780	18	2.6518
SNP_A-1813769	rs10119492	0.8632	18	2.6383
SNP_A-4207420	rs10119510	0.5107	11	6.4179
SNP_A-1936352	rs10119527	0.5296	15	1.1714
SNP_A-1839819	rs10119616	1.1599	17	5.6712
SNP_A-2079439	rs10119644	0.6354	32	3.9929
SNP_A-2109564	rs1011969	0.5345	13	1.7108
SNP_A-1842527	rs10119710	1.8644	22	1.5391
SNP_A-1920298	rs10119739	1.5755	5	0.0028
SNP_A-2103294	rs10119786	0.7341	5	5.4577
SNP_A-1858061	rs10119818	1.2468	7	5.2479
SNP_A-4224910	rs10119829	0.8272	10	7.1161
SNP_A-2108377	rs10119868	0.8475	24	3.4142
SNP_A-1801548	rs10120196	1.2360	16	2.3676
SNP_A-2286927	rs10120215	1.1286	28	2.3203
SNP_A-2254193	rs10120268	0.6116	28	2.5575
SNP_A-1866013	rs10120400	0.8179	5	0.0015
SNP_A-2017764	rs1012041	0.7293	23	1.5083
SNP_A-1836487	rs1012049	0.6970	21	1.9000
SNP_A-4223896	rs10120505	0.6380	6	6.8879
SNP_A-1909452	rs1012051	0.7603	17	6.3172
SNP_A-1842001	rs10120600	1.6668	14	8.8058
SNP_A-2113015	rs10120612	0.5512	15	2.2698
SNP_A-1907619	rs1012068	0.8726	18	1.0286
SNP_A-1786058	rs10120738	1.7972	5	5.9839
SNP_A-2070645	rs10120941	1.6388	14	1.3802
SNP_A-1818230	rs10121027	1.0665	1	0
SNP_A-4239199	rs10121098	1.3606	7	6.3293
SNP_A-2190547	rs10121170	2.0501	23	7.8774
SNP_A-1990141	rs1012127	1.5380	13	4.7822
SNP_A-2260043	rs1012136	0.9343	13	5.8531
SNP_A-1872256	rs10121380	1.0016	1	0
SNP_A-1892356	rs10121466	1.2018	17	6.6980
SNP_A-2077491	rs1012157	0.5067	10	2.5686
SNP_A-2024984	rs1012170	0.6959	30	4.7571
SNP_A-2125749	rs10121700	1.0486	32	7.6265
SNP_A-4231257	rs1012180	0.7579	30	1.1451
SNP_A-1923977	rs10121841	0.9482	21	9.1562
SNP_A-2146877	rs10121880	1.6562	22	2.5018
SNP_A-2229924	rs1012191	1.0197	26	3.9936
SNP_A-1830018	rs10122018	2.1653	11	2.7906
SNP_A-2295561	rs10122030	0.6561	13	3.2168
SNP_A-1995668	rs10122037	0.5913	21	1.2669
SNP_A-2313709	rs10122040	0.5359	4	1.2629
SNP_A-1951294	rs10122124	1.0179	22	9.5658
SNP_A-1998170	rs1012224	0.3903	21	1.6278
SNP_A-1828729	rs1012226	1.5094	13	3.0881
SNP_A-1932117	rs10122373	0.5594	5	0.0086
SNP_A-1820674	rs10122379	1.7144	1	0
SNP_A-4221921	rs10122431	0.5160	15	1.8612
SNP_A-1863493	rs1012249	1.0080	2	2.4921
SNP_A-1961194	rs10122498	0.9004	17	5.4123
SNP_A-2234604	rs10122540	1.2432	12	1.1676
SNP_A-1897600	rs10122604	1.2930	19	1.6014
SNP_A-4226610	rs10122701	1.0587	19	7.4917
SNP_A-2268600	rs10122734	0.6511	9	4.4079
SNP_A-2159213	rs1012278	0.8584	10	8.2768
SNP_A-2307426	rs10122913	1.8708	21	9.3562
SNP_A-2060018	rs10122934	1.6598	3	4.0589
SNP_A-2157298	rs10123002	0.7990	15	1.1123
SNP_A-2096903	rs10123128	0.9181	4	4.1110
SNP_A-2209404	rs10123181	1.7263	7	1.2531
SNP_A-2152801	rs10123219	0.7921	4	1.3239
SNP_A-2162360	rs10123261	0.6735	22	1.7167
SNP_A-2064054	rs10123421	1.2844	17	1.3854
SNP_A-1926004	rs10123600	1.2938	23	1.0045
SNP_A-1996138	rs10123624	1.1560	24	8.0215
SNP_A-2272746	rs1012365	0.5858	13	1.1459
SNP_A-2050165	rs10123691	0.8256	16	2.6676
SNP_A-2284382	rs1012371	1.3867	22	7.2791
SNP_A-2235063	rs10123849	1.0825	11	3.3351
SNP_A-1995769	rs10124014	1.4355	5	2.4035
SNP_A-1985595	rs1012411	0.8417	24	3.8360
SNP_A-1933280	rs10124164	0.9797	16	4.0679
SNP_A-4216227	rs1012427	0.9283	29	1.8228
SNP_A-4200887	rs10124295	1.1333	7	6.5382
SNP_A-1933065	rs10124385	0.7597	2	9.4531
SNP_A-1985286	rs1012441	1.9949	14	8.7651
SNP_A-2096186	rs10124465	0.8194	4	7.5726
SNP_A-1835839	rs10124639	0.4439	23	2.0134
SNP_A-1825209	rs10124667	1.0521	1	0
SNP_A-2207541	rs10124683	0.8844	19	1.6076
SNP_A-2266505	rs10124811	1.3756	24	1.7253
SNP_A-2032074	rs10124818	0.4661	8	4.6040
SNP_A-1970017	rs1012482	0.3910	21	8.6309
SNP_A-2125965	rs10124883	1.8079	8	5.4421
SNP_A-2167275	rs10124893	0.7943	24	9.7933
SNP_A-4223759	rs10124918	1.3596	17	4.3365
SNP_A-2156413	rs1012496	1.0303	16	0.0017
SNP_A-2100486	rs10125018	1.1797	31	1.5046
SNP_A-1916625	rs10125040	0.6008	5	4.3656
SNP_A-2287782	rs10125065	1.6461	9	2.1740
SNP_A-2144483	rs10125101	1.1723	7	3.6257
SNP_A-4220758	rs10125103	0.6155	3	7.4145
SNP_A-1987798	rs1012515	1.1272	30	1.2714
SNP_A-2285587	rs10125157	0.6239	2	9.7999
SNP_A-4218732	rs10125286	2.4719	4	3.3421
SNP_A-2265088	rs10125346	0.9815	18	3.0166
SNP_A-2225448	rs10125385	0.8070	5	5.9774
SNP_A-1906788	rs1012539	1.5181	20	2.6432
SNP_A-2242697	rs10125432	0.4319	23	1.0618
SNP_A-4233860	rs1012545	1.2551	15	5.0286
SNP_A-1868765	rs10125469	1.0732	21	8.6839
SNP_A-1815257	rs10125601	1.3222	19	1.2853
SNP_A-4238621	rs1012579	1.2898	28	5.2563
SNP_A-2100884	rs10125974	1.4493	30	9.3036
SNP_A-4222066	rs1012614	0.7869	9	1.4838
SNP_A-1944209	rs10126241	0.7844	22	1.7604
SNP_A-2102857	rs1012641	0.6218	13	3.5069
SNP_A-4193477	rs1012650	0.7160	20	5.6732
SNP_A-4237493	rs10126631	0.9459	7	1.4448
SNP_A-2056709	rs10126799	0.8810	14	2.7258
SNP_A-2259749	rs10126815	1.2975	17	5.5833
SNP_A-1895981	rs1012708	0.9042	6	3.0546
SNP_A-2174706	rs1012729	0.8235	18	4.3233
SNP_A-4232334	rs1012731	0.9893	6	5.0959
SNP_A-2233892	rs10127575	0.9792	12	1.7139
SNP_A-1917116	rs10127631	0.8297	6	5.3819
SNP_A-1916750	rs1012775	1.5160	25	7.7090
SNP_A-2151118	rs1012776	1.4425	14	6.5624
SNP_A-1923915	rs10127763	1.7540	6	2.0490
SNP_A-1964464	rs10127888	1.8253	16	2.6042
SNP_A-4218831	rs10127961	0.6879	26	4.0904
SNP_A-2141505	rs10128119	0.6891	3	1.8397
SNP_A-1805108	rs10128291	0.8966	24	3.3339
SNP_A-1990448	rs1012835	1.2244	25	3.4054
SNP_A-2207236	rs10128487	1.3849	27	1.1681
SNP_A-2286662	rs10128507	0.7176	28	2.7089
SNP_A-4192483	rs10128539	1.9961	5	2.4552
SNP_A-1792114	rs10128573	0.4889	14	6.2830
SNP_A-4195369	rs10128641	0.8124	3	1.6570
SNP_A-4208376	rs1012875	0.5372	7	1.3052
SNP_A-2029480	rs10128830	1.5361	26	5.6521
SNP_A-4230000	rs10129357	1.2597	3	1.0285
SNP_A-2158997	rs10129393	1.7860	9	1.1800
SNP_A-2195773	rs10129406	0.8819	23	7.0415
SNP_A-2089630	rs10129484	0.9700	15	3.1636
SNP_A-4240610	rs10129518	1.9882	18	2.6250
SNP_A-1902047	rs10129564	0.7118	7	1.6170
SNP_A-2240237	rs10129679	0.7700	17	7.5586
SNP_A-1808717	rs10129771	0.4637	1	0
SNP_A-2038125	rs1012980	1.0788	26	1.1568
SNP_A-2259910	rs10129826	0.5228	2	1.9845
SNP_A-1802262	rs10129960	1.0649	21	5.2831
SNP_A-1790323	rs1013007	0.7972	14	3.6642
SNP_A-1944260	rs10130070	1.5143	26	1.1417
SNP_A-1904969	rs10130213	0.6360	20	2.4832
SNP_A-1944870	rs1013029	0.5362	20	3.6298
SNP_A-1944357	rs10130369	1.1671	15	6.7354
SNP_A-2168895	rs1013064	0.7244	13	6.9141
SNP_A-4232539	rs10130661	0.9193	1	0
SNP_A-2059085	rs10130664	0.8465	7	8.6839
SNP_A-4233797	rs10130695	0.7998	8	5.4393
SNP_A-1908218	rs10130705	0.6041	6	5.5384
SNP_A-2239089	rs10130729	1.3973	19	3.6488
SNP_A-2051263	rs10130910	0.8819	13	7.5117
SNP_A-2117551	rs10130919	1.1136	15	3.2776
SNP_A-2226721	rs10130952	1.1257	14	1.8725
SNP_A-2240092	rs10131057	1.5420	12	0.0026
SNP_A-2236581	rs10131076	0.9248	10	1.0826
SNP_A-4205239	rs10131137	1.1472	31	2.4270
SNP_A-1947697	rs10131258	0.7765	1	0
SNP_A-2023865	rs10131301	1.0480	26	6.7935
SNP_A-4204059	rs10131378	0.6165	11	3.8472
SNP_A-4234838	rs10131381	0.7586	16	3.9425
SNP_A-1834150	rs1013140	1.0587	10	1.7172
SNP_A-2133211	rs1013141	0.7322	8	8.1710
SNP_A-2096652	rs10131427	1.7202	24	1.2965
SNP_A-1932680	rs10131523	0.9437	15	1.0187
SNP_A-2213487	rs10131542	0.6625	7	3.4525
SNP_A-2168691	rs1013158	0.8601	20	9.4560
SNP_A-1836584	rs10131695	2.3215	23	7.1292
SNP_A-1924872	rs10131722	1.2492	11	3.3827
SNP_A-2150962	rs10131727	2.0315	5	0.0012
SNP_A-1794861	rs10131732	1.5591	10	7.1596
SNP_A-4216166	rs10131782	1.1521	21	6.5569
SNP_A-1955517	rs1013185	0.6404	23	1.7185
SNP_A-1938632	rs10131909	0.6771	16	1.4862
SNP_A-2154607	rs1013193	0.8974	4	0.0069
SNP_A-4232386	rs1013207	1.3452	27	2.1451
SNP_A-2284921	rs10132156	0.5216	4	1.8271
SNP_A-1930256	rs10132294	0.5887	21	1.1509
SNP_A-1794745	rs10132344	0.6125	18	4.7364
SNP_A-4225514	rs10132432	1.3659	7	2.1024
SNP_A-1865309	rs10132448	1.4392	20	3.8480
SNP_A-2152617	rs10132493	1.3533	32	1.3872
SNP_A-2196277	rs10132612	0.6781	1	0
SNP_A-4195904	rs1013276	0.7110	14	1.3810
SNP_A-1874752	rs10132842	0.4314	1	0
SNP_A-1952679	rs10132964	0.7353	5	9.9123
SNP_A-2215086	rs1013306	2.0299	14	3.2148
SNP_A-1807723	rs10133111	0.7648	18	1.3211
SNP_A-2184083	rs10133136	1.4566	15	1.0874
SNP_A-4230282	rs1013320	1.8108	3	6.3239
SNP_A-2227551	rs10133262	1.0387	11	3.3683
SNP_A-1839478	rs10133342	0.6025	7	2.5258
SNP_A-1970997	rs1013337	0.7768	1	0
SNP_A-2235303	rs10133718	0.7697	15	1.2262
SNP_A-2090128	rs10133743	1.1575	14	6.6804
SNP_A-2023793	rs10133762	1.8206	20	5.2190
SNP_A-1811546	rs10133880	1.4224	1	0
SNP_A-2139108	rs10134132	1.2284	13	4.8674
SNP_A-4216031	rs1013416	1.3996	24	2.9325
SNP_A-2073208	rs10134212	1.1437	3	6.5092
SNP_A-4202644	rs10134316	0.9724	13	1.8717
SNP_A-2230846	rs10134389	0.6954	16	1.4321
SNP_A-2009067	rs1013442	1.4310	23	4.3500
SNP_A-1825838	rs10134460	0.8668	10	1.0082
SNP_A-2279606	rs10134498	0.8873	15	8.7149
SNP_A-2168187	rs10134615	0.7965	27	2.3347
SNP_A-4206593	rs10134893	2.1913	2	1.0512
SNP_A-2129331	rs10134921	1.0994	24	1.4302
SNP_A-2213916	rs1013507	1.0135	16	2.5897
SNP_A-2114589	rs10135084	1.0859	21	2.7632
SNP_A-2276617	rs10135095	0.4558	12	5.0914
SNP_A-2115289	rs1013511	1.1628	16	6.3839
SNP_A-4219843	rs10135129	1.0103	20	8.6910
SNP_A-4233001	rs10135137	0.9174	6	2.7217
SNP_A-2149396	rs10135277	1.1643	20	6.5077
SNP_A-2121214	rs1013540	1.0899	24	1.8535
SNP_A-2059585	rs1013543	0.7182	1	0
SNP_A-2230693	rs10135493	0.7908	1	0
SNP_A-1968494	rs1013562	0.6433	14	1.0406
SNP_A-2128600	rs10135673	0.9159	14	8.2436
SNP_A-4224174	rs1013568	0.6237	11	8.0909
SNP_A-2087708	rs10135773	0.6986	23	1.0118
SNP_A-4218450	rs10135821	0.8959	16	2.4223
SNP_A-4230992	rs1013588	1.4980	26	4.0782
SNP_A-2219016	rs10135891	0.9646	1	0
SNP_A-1856402	rs1013601	0.3706	12	1.6625
SNP_A-2060878	rs1013634	0.5885	17	1.5051
SNP_A-1799346	rs10136383	0.9639	6	1.6030
SNP_A-4193335	rs10136404	0.6438	6	4.6939
SNP_A-4217999	rs10136466	1.9612	10	2.7242
SNP_A-4234490	rs10136491	0.6986	16	3.0381
SNP_A-2256068	rs1013694	0.8561	18	5.1551
SNP_A-2219118	rs10136996	2.2113	1	0
SNP_A-4233127	rs1013719	0.8229	15	5.8752
SNP_A-2079580	rs1013727	1.4291	19	2.8368
SNP_A-2163936	rs10137336	1.0787	18	2.2516
SNP_A-2221552	rs10137391	1.9958	1	0
SNP_A-4199003	rs10137410	0.7899	10	2.2031
SNP_A-2184680	rs10137465	0.9870	15	1.0081
SNP_A-1826806	rs10137732	0.8750	22	1.8089
SNP_A-4204331	rs10137743	1.0555	6	1.7201
SNP_A-1960173	rs1013776	1.4733	10	6.9530
SNP_A-2087372	rs1013785	0.9305	27	2.9602
SNP_A-2295468	rs10137911	1.9333	11	2.2374
SNP_A-4226402	rs10138173	2.3734	21	1.0089
SNP_A-1949885	rs10138222	2.2973	12	1.4034
SNP_A-4224799	rs10138360	0.5109	26	1.1390
SNP_A-1841873	rs10138542	0.7355	22	4.0906
SNP_A-2192302	rs10138553	1.3898	20	7.5409
SNP_A-1834733	rs1013866	0.5282	19	1.3890
SNP_A-1806673	rs10138671	1.2526	34	3.9884
SNP_A-2175203	rs10138686	1.4859	3	3.1220
SNP_A-1929677	rs10138733	1.8187	18	1.9102
SNP_A-1961289	rs10138850	0.5652	21	1.8325
SNP_A-2067226	rs10139246	0.9643	4	5.9331
SNP_A-4231581	rs10139314	1.0719	23	5.6654
SNP_A-4233434	rs10139469	1.9511	11	1.0762
SNP_A-1788005	rs1013951	0.8226	23	5.0366
SNP_A-2197412	rs10139528	0.9074	15	3.6584
SNP_A-2302827	rs10139546	1.1829	1	0
SNP_A-2147773	rs1013978	1.9817	20	2.8209
SNP_A-1921711	rs1013980	1.4943	10	1.0096
SNP_A-1883086	rs10139803	1.3699	20	3.2716
SNP_A-1988920	rs1013986	0.7733	13	3.2030
SNP_A-2035347	rs1013996	0.4600	7	2.5308
SNP_A-2013678	rs1013997	1.9764	7	1.1782
SNP_A-2276330	rs10140031	0.8414	14	2.4890
SNP_A-2037102	rs10140105	0.9670	15	9.2734
SNP_A-2202372	rs10140125	1.2789	25	2.2178
SNP_A-1944115	rs1014015	0.4128	16	4.0688
SNP_A-1851224	rs10140164	0.9198	18	2.8388
SNP_A-1885274	rs10140209	1.9575	23	2.3360
SNP_A-1891779	rs1014038	1.9288	6	4.4608
SNP_A-2099711	rs10140504	0.9685	10	1.8379
SNP_A-1936900	rs1014064	0.7650	22	7.6417
SNP_A-1783141	rs10140682	0.7518	11	9.6352
SNP_A-2146376	rs10140821	0.7683	8	0.0121
SNP_A-2037682	rs10140832	0.7951	31	4.1313
SNP_A-4233414	rs10140983	1.7501	6	4.9606
SNP_A-2204410	rs10141308	1.4396	2	5.2633
SNP_A-1835270	rs10141328	0.4891	22	1.5828
SNP_A-2041587	rs10141377	2.0529	16	3.7856
SNP_A-1909983	rs1014141	1.4409	4	3.4493
SNP_A-2152730	rs10141412	0.5430	2	2.6645
SNP_A-1921579	rs1014162	0.8103	30	2.4461
SNP_A-2258082	rs10141673	1.3326	2	2.2579
SNP_A-4208741	rs1014173	1.0429	1	0
SNP_A-1780669	rs10141752	0.5039	8	1.6257
SNP_A-1887431	rs10141803	1.2271	25	4.2058
SNP_A-2050009	rs10141804	0.9977	17	5.8290
SNP_A-1867125	rs10141860	1.0938	29	2.2283
SNP_A-1897914	rs10141869	1.2147	12	8.2459
SNP_A-2127356	rs10142079	1.6903	18	2.5980
SNP_A-4240054	rs10142129	0.4803	10	3.9950
SNP_A-2077722	rs10142167	2.5647	24	9.8435
SNP_A-4208599	rs1014226	0.5368	5	9.7431
SNP_A-2207657	rs1014233	1.6542	20	3.6194
SNP_A-2229341	rs10142529	0.5881	17	3.3723
SNP_A-2151867	rs1014267	1.8591	29	1.0617
SNP_A-2222660	rs10142846	1.7153	6	1.7414
SNP_A-2132065	rs1014306	0.8665	28	1.1269
SNP_A-1981768	rs1014317	1.1804	26	1.1346
SNP_A-1990685	rs1014341	0.8113	21	2.7970
SNP_A-2091748	rs10143447	0.5806	20	1.3989
SNP_A-1882010	rs10143479	0.7831	19	1.0374
SNP_A-2110819	rs10143597	1.6300	11	1.5285
SNP_A-1791609	rs10143614	0.5683	21	1.0027
SNP_A-4234826	rs1014383	1.1087	15	4.1061
SNP_A-1966347	rs1014395	1.2112	26	2.0442
SNP_A-2161860	rs10144011	0.9158	7	2.8397
SNP_A-4236237	rs1014419	1.1612	4	0.0233
SNP_A-2098369	rs10144260	1.4919	1	0
SNP_A-1956416	rs10144292	0.3896	1	0
SNP_A-2184082	rs10144464	1.0270	17	8.3394
SNP_A-4235796	rs10144564	0.7286	25	6.4722
SNP_A-2210464	rs10144598	1.3089	11	0.0200
SNP_A-2123844	rs10144608	1.1877	20	3.7555
SNP_A-4205869	rs1014472	0.7223	2	9.2450
SNP_A-2157557	rs10144869	0.9361	1	0
SNP_A-4239057	rs10144925	1.0427	3	7.8626
SNP_A-4215390	rs1014499	0.8892	18	1.0281
SNP_A-2062444	rs10145148	1.3646	17	3.9645
SNP_A-2206321	rs10145174	0.7847	30	1.0331
SNP_A-1882018	rs1014547	0.6210	25	2.0174
SNP_A-1785795	rs1014573	0.7250	28	4.9698
SNP_A-1822878	rs1014592	0.5047	29	1.3128
SNP_A-1860753	rs10145968	1.0974	5	3.7465
SNP_A-2246842	rs10145969	0.5118	9	6.4834
SNP_A-2188981	rs10145974	1.7038	15	1.9016
SNP_A-4232226	rs1014605	0.4600	1	0
SNP_A-1919900	rs1014621	1.6410	21	7.8913
SNP_A-1883371	rs10146236	0.7241	25	3.3385
SNP_A-1955424	rs10146427	1.1438	35	5.5010
SNP_A-4233864	rs10146433	2.1533	13	2.9002
SNP_A-2303001	rs10146581	1.5827	11	3.8435
SNP_A-2067616	rs10146615	0.7304	17	1.4640
SNP_A-4194500	rs1014667	1.4752	5	1.6811
SNP_A-2208600	rs10146738	0.8241	1	0
SNP_A-1910253	rs1014677	1.0482	25	1.0949
SNP_A-2161596	rs10147135	1.2646	21	1.7551
SNP_A-2214552	rs10147261	1.3868	13	4.8007
SNP_A-1811900	rs10147304	1.0833	5	4.3284
SNP_A-4202072	rs10147356	2.1635	1	0
SNP_A-2211323	rs10147518	1.7291	11	8.6486
SNP_A-2171930	rs10147603	1.4567	24	2.8933
SNP_A-1844194	rs1014790	0.3588	1	0
SNP_A-2199356	rs10147907	1.8735	6	1.1994
SNP_A-2097356	rs1014797	1.3575	9	1.9826
SNP_A-1917677	rs10147999	0.7067	1	0
SNP_A-1849324	rs10148012	1.0032	16	9.3829
SNP_A-2060508	rs10148041	1.6264	14	3.7840
SNP_A-2308939	rs10148050	0.7552	18	6.1860
SNP_A-1869453	rs1014811	0.8534	23	6.2315
SNP_A-1863328	rs10148152	0.5148	16	1.2897
SNP_A-2144039	rs10148271	1.4283	6	2.9649
SNP_A-1919578	rs1014836	0.7818	5	7.8526
SNP_A-2238314	rs10148380	1.4948	10	7.6122
SNP_A-2160561	rs10148411	0.8645	18	5.3743
SNP_A-2206330	rs10148530	1.0731	29	3.4345
SNP_A-1953332	rs10148621	1.0610	22	1.9000
SNP_A-1978832	rs1014866	0.7141	21	2.7683
SNP_A-1862332	rs10148671	0.6366	18	1.5463
SNP_A-2097939	rs10148807	0.7845	9	1.2464
SNP_A-2118118	rs10148889	0.4802	26	1.5542
SNP_A-2124869	rs1014907	1.3913	29	3.5648
SNP_A-2214688	rs10149130	0.6507	7	1.1722
SNP_A-1902733	rs10149189	1.4612	1	0
SNP_A-1878935	rs10149207	1.0011	27	1.6163
SNP_A-2221018	rs10149246	1.1199	12	6.8084
SNP_A-2141749	rs10149326	1.0112	4	4.2381
SNP_A-1943392	rs10149347	1.6167	22	3.9032
SNP_A-2099166	rs1014942	0.8292	22	4.8774
SNP_A-1911374	rs1014947	1.2278	28	2.7003
SNP_A-2121250	rs10149500	1.7182	19	2.4733
SNP_A-4225062	rs10149508	1.3074	7	9.3019
SNP_A-4238336	rs10149792	0.8800	26	3.1446
SNP_A-1802057	rs10149823	0.5202	3	3.1778
SNP_A-1878683	rs10149864	0.4440	1	0
SNP_A-2142603	rs1014990	1.2200	22	1.6905
SNP_A-2016488	rs1015020	1.1685	17	2.9845
SNP_A-2311210	rs10150333	0.8505	31	8.2664
SNP_A-2111639	rs10150431	1.6393	10	4.1042
SNP_A-2018181	rs1015047	0.4969	15	1.3545
SNP_A-1955146	rs10150519	1.7256	15	2.2703
SNP_A-2251432	rs10150578	0.4793	17	1.0992
SNP_A-2301607	rs1015077	1.0023	7	9.6629
SNP_A-2204854	rs10150770	0.3551	6	1.8754
SNP_A-1817287	rs1015084	1.5244	6	2.2384
SNP_A-2175648	rs10150889	0.8464	22	3.8607
SNP_A-2053177	rs1015089	0.6961	24	1.9719
SNP_A-1787870	rs1015101	1.0085	29	2.2247
SNP_A-2134438	rs10151019	0.8373	22	1.8516
SNP_A-4217852	rs10151052	0.6338	16	1.1328
SNP_A-2054577	rs1015108	2.0969	12	4.9087
SNP_A-4224342	rs10151094	0.8682	16	1.8837
SNP_A-2162995	rs10151135	2.7674	6	7.7631
SNP_A-4199807	rs10151139	1.0968	1	0
SNP_A-2050149	rs10151177	0.9945	14	3.1770
SNP_A-1955154	rs1015119	1.2498	4	2.4264
SNP_A-2191120	rs10151252	1.2860	8	4.1678
SNP_A-2251552	rs1015156	0.5192	1	0
SNP_A-2238598	rs1015157	1.7640	21	2.2094
SNP_A-4194823	rs1015165	0.7513	17	0.0016
SNP_A-1851093	rs10151764	0.7183	7	1.2682
SNP_A-2035607	rs10151913	0.7863	3	3.5973
SNP_A-2146498	rs10151968	0.6328	10	1.8860
SNP_A-2225025	rs10152067	1.0318	15	2.1696
SNP_A-4227651	rs1015213	0.7355	2	0.0143
SNP_A-2098343	rs1015249	0.6620	24	1.9709
SNP_A-4192910	rs10152557	1.1140	3	9.4820
SNP_A-2021977	rs10152713	0.7428	20	2.3135
SNP_A-4216482	rs1015286	0.6103	8	2.1291
SNP_A-1827480	rs10152864	0.8273	2	2.7454
SNP_A-2233816	rs10152903	1.7261	10	7.6565
SNP_A-2103696	rs10153040	0.6010	9	2.6252
SNP_A-2169972	rs1015314	0.8763	10	5.9465
SNP_A-4241085	rs10153233	1.2931	4	1.0195
SNP_A-4202597	rs10153388	0.9389	13	4.7293
SNP_A-4212031	rs1015340	1.6162	32	5.6723
SNP_A-1987949	rs1015341	0.8068	34	3.7221
SNP_A-1844143	rs10153423	1.0843	21	3.7179
SNP_A-1959299	rs10153536	0.9020	5	1.6881
SNP_A-2086601	rs1015356	1.0482	17	1.1026
SNP_A-4201608	rs10153659	1.1514	3	1.6247
SNP_A-2246340	rs10153678	1.8078	21	4.3926
SNP_A-2064179	rs1015370	0.7330	14	3.1141
SNP_A-1968420	rs1015385	0.5913	11	1.9796
SNP_A-2194049	rs10153892	0.6834	16	4.3847
SNP_A-2016932	rs10154112	1.3050	3	8.9288
SNP_A-1922718	rs1015416	0.5960	4	6.0372
SNP_A-4216799	rs10154425	1.3842	5	5.0111
SNP_A-4223394	rs1015484	1.7114	6	6.6184
SNP_A-1844326	rs1015489	0.6255	18	3.8488
SNP_A-1841098	rs10154905	1.2930	29	4.6914
SNP_A-4198448	rs10155056	1.1801	24	6.5392
SNP_A-2056931	rs10155094	0.9976	25	2.6411
SNP_A-1944349	rs10155169	0.8715	24	2.3287
SNP_A-2003691	rs1015532	2.1593	10	3.6847
SNP_A-2299887	rs1015547	1.5314	29	1.0444
SNP_A-1905683	rs10155491	1.3840	28	3.1935
SNP_A-4196585	rs10155640	0.6605	1	0
SNP_A-1970180	rs1015602	2.2384	7	3.2751
SNP_A-4198059	rs10156329	0.8532	3	6.7081
SNP_A-1933899	rs1015656	0.5306	4	3.8831
SNP_A-1995489	rs10156623	1.1703	25	1.5843
SNP_A-1938767	rs1015665	0.9840	23	5.6935
SNP_A-4206207	rs10157105	0.6209	14	5.3963
SNP_A-4224607	rs1015714	1.5519	4	2.6582
SNP_A-1801081	rs10157254	1.2386	11	4.2674
SNP_A-2189285	rs10157397	0.8897	22	9.0869
SNP_A-2225734	rs10157448	2.1036	2	1.4552
SNP_A-1817215	rs1015759	0.8098	34	1.2865
SNP_A-4197892	rs10157706	0.6796	2	1.2350
SNP_A-1875334	rs1015780	0.8919	6	3.2269
SNP_A-1836583	rs10158030	0.7922	10	3.0294
SNP_A-2194900	rs10158440	0.7182	7	1.0834
SNP_A-1916756	rs10158537	0.8750	28	7.4461
SNP_A-2216928	rs10158703	0.9888	13	2.7578
SNP_A-4221490	rs10158781	0.6650	9	0.0076
SNP_A-4212032	rs1015887	1.7379	21	5.6522
SNP_A-1948183	rs10159228	1.1217	13	5.7580
SNP_A-2083272	rs10159241	1.0418	9	1.6737
SNP_A-1845472	rs10159534	1.1794	12	1.7721
SNP_A-2095693	rs1015960	1.0120	29	1.3292
SNP_A-2235210	rs1015964	0.8342	22	6.0704
SNP_A-1898226	rs1015966	1.8206	13	1.1236
SNP_A-2239127	rs1015972	1.2086	28	6.8445
SNP_A-2055633	rs10160021	0.7724	1	0
SNP_A-2205626	rs10160070	0.8162	21	3.2479
SNP_A-4206604	rs10160089	1.0693	15	6.2110
SNP_A-1955959	rs10160101	0.9239	27	2.9843
SNP_A-2186102	rs10160173	1.1293	6	1.5692
SNP_A-4233202	rs10160360	0.3301	1	0
SNP_A-2225247	rs10160382	0.6254	21	9.5280
SNP_A-1864950	rs10160745	0.9619	5	4.7385
SNP_A-2180347	rs10160808	1.5235	8	3.5844
SNP_A-2233368	rs10160926	1.3820	1	0
SNP_A-2223137	rs10161126	1.3848	23	4.1094
SNP_A-2312853	rs10161233	0.7328	32	1.0628
SNP_A-2100927	rs10161305	0.6886	1	0
SNP_A-2308120	rs10161409	0.9417	25	9.3495
SNP_A-1789191	rs10161544	2.1524	9	1.3124
SNP_A-1894871	rs10161546	1.5747	17	9.8636
SNP_A-4198404	rs10161746	0.9663	8	2.5253
SNP_A-1873780	rs10161762	1.0684	4	1.7634
SNP_A-2031550	rs10162043	1.7774	14	7.5069
SNP_A-1870166	rs10162089	1.2997	26	2.5571
SNP_A-4238191	rs10162128	1.5858	21	1.4014
SNP_A-2088507	rs10162134	1.1303	4	2.1770
SNP_A-4218545	rs1016215	0.5769	4	1.7566
SNP_A-2236475	rs10162243	1.1141	10	5.8113
SNP_A-2191005	rs10162405	1.1324	21	3.5442
SNP_A-4212086	rs1016259	0.7851	25	2.9571
SNP_A-2304853	rs10162627	0.8118	30	1.7128
SNP_A-1866311	rs10162719	0.5560	2	1.2650
SNP_A-1835026	rs10162783	0.5815	1	0
SNP_A-1887181	rs10162946	1.4521	9	3.3259
SNP_A-2190780	rs1016303	2.6119	8	8.5318
SNP_A-1787079	rs1016305	0.5906	30	2.6004
SNP_A-4214600	rs1016315	1.0502	10	6.8683
SNP_A-2068616	rs10163171	1.1301	20	3.7408
SNP_A-2026422	rs1016321	1.3736	19	2.6576
SNP_A-1837378	rs1016330	1.3652	28	3.1460
SNP_A-2170974	rs1016350	1.3514	21	1.2831
SNP_A-1832170	rs10163683	1.6624	17	1.5721
SNP_A-1887636	rs10163732	1.1536	18	1.8320
SNP_A-2236750	rs10163736	1.1593	9	0.0125
SNP_A-4192463	rs1016377	0.8740	2	0.0081
SNP_A-1920852	rs1016379	1.1068	18	4.2624
SNP_A-2111429	rs10164076	1.6126	20	4.7079
SNP_A-2041483	rs10164195	1.2306	2	7.3205
SNP_A-4237780	rs10164358	1.3011	6	1.0032
SNP_A-2062936	rs1016438	1.1227	11	4.2986
SNP_A-2042994	rs1016446	1.1863	22	1.4125
SNP_A-2309187	rs10164803	0.5882	16	1.3932
SNP_A-2284984	rs10165034	0.7484	8	6.3682
SNP_A-1835748	rs10165126	1.6758	21	2.4826
SNP_A-2232199	rs1016516	1.9440	15	2.3366
SNP_A-1792323	rs10165209	0.7055	28	3.9480
SNP_A-1910199	rs10165242	0.7764	16	6.4798
SNP_A-2083189	rs10165449	0.5873	17	1.7321
SNP_A-2118127	rs10165452	1.3118	14	5.6690
SNP_A-2044248	rs10165555	2.3322	17	9.1775
SNP_A-1962963	rs10165660	1.3989	19	5.7147
SNP_A-1962232	rs1016567	1.4232	25	3.1382
SNP_A-1881030	rs10165678	0.7409	20	2.0971
SNP_A-2177153	rs10165810	1.1112	23	1.6360
SNP_A-2157207	rs10165908	1.5969	5	1.8798
SNP_A-1948558	rs10166020	0.8695	23	4.5640
SNP_A-2034526	rs10166062	0.4873	20	1.7404
SNP_A-2108836	rs10166067	1.8774	3	1.1958
SNP_A-2280641	rs1016615	1.4829	2	1.0614
SNP_A-1918392	rs10166169	2.0154	10	5.0796
SNP_A-2184156	rs10166304	1.3586	16	6.9443
SNP_A-2062711	rs10166594	0.6133	10	4.2880
SNP_A-1855857	rs1016683	0.8822	3	3.4303
SNP_A-1847851	rs10167098	1.3370	22	4.0236
SNP_A-4203108	rs10167155	0.8960	3	0.0172
SNP_A-1800158	rs10167220	1.2064	8	1.8559
SNP_A-1997815	rs1016730	1.4996	26	1.2820
SNP_A-1997816	rs1016731	1.2948	26	1.7517
SNP_A-2163274	rs10167380	0.9517	15	2.5978
SNP_A-2141189	rs10167600	0.8568	23	2.7752
SNP_A-2202958	rs10167637	0.7955	13	2.2761
SNP_A-2041562	rs10167678	0.6365	27	2.5200
SNP_A-4197999	rs10167742	0.5931	23	2.6452
SNP_A-2302474	rs10167944	0.8920	25	4.0138
SNP_A-1920963	rs10168156	0.9676	25	4.7863
SNP_A-4216363	rs10168168	0.9964	1	0
SNP_A-4208114	rs10168336	0.9790	6	0.0021
SNP_A-1846167	rs10168890	0.7473	22	2.5103
SNP_A-4199751	rs10168927	1.4701	10	6.2592
SNP_A-1797349	rs10168940	0.7368	11	1.7531
SNP_A-2104035	rs10168999	0.6852	12	6.0724
SNP_A-1975455	rs1016911	1.2368	4	1.7893
SNP_A-2201854	rs10169216	0.7993	9	8.0780
SNP_A-2171058	rs10169408	0.8059	10	7.2421
SNP_A-2053673	rs10169484	0.7966	21	1.0301
SNP_A-1851185	rs10169498	0.6252	8	1.0582
SNP_A-4194107	rs1016962	1.6997	1	0
SNP_A-2301063	rs10169709	0.5182	9	1.0766
SNP_A-1988723	rs1017003	0.6095	20	5.9510
SNP_A-1951317	rs10170094	1.3938	5	1.7920
SNP_A-4233754	rs1017033	1.4132	5	2.0607
SNP_A-1942776	rs10170426	2.1080	10	1.5249
SNP_A-2133113	rs10170855	0.7002	12	3.4564
SNP_A-2251490	rs10170880	0.6058	24	2.6259
SNP_A-2119696	rs10170924	1.4152	3	1.7839
SNP_A-1834574	rs10170968	0.3827	1	0
SNP_A-2162127	rs1017104	0.8214	15	7.3104
SNP_A-2143290	rs1017109	1.3588	8	8.0880
SNP_A-2154074	rs10171094	1.1874	2	2.2239
SNP_A-1942221	rs1017112	1.2814	13	2.8792
SNP_A-2253195	rs10171173	0.8029	27	8.6706
SNP_A-1963896	rs10171212	0.6474	22	1.5358
SNP_A-4220818	rs10171227	1.1788	3	6.2200
SNP_A-2063013	rs10171599	1.1442	23	3.7454
SNP_A-2201285	rs1017165	0.9597	4	1.6841
SNP_A-1915451	rs10171686	0.8671	23	2.6903
SNP_A-4221051	rs10171771	1.6364	1	0
SNP_A-2059782	rs10171850	1.1456	24	0.0032
SNP_A-2179382	rs1017213	0.9278	29	8.9370
SNP_A-4208169	rs10172219	3.1356	1	0
SNP_A-1800701	rs10172235	1.1009	10	4.5290
SNP_A-4228802	rs10172295	1.4008	17	3.6029
SNP_A-2291277	rs10172375	1.8506	11	1.5071
SNP_A-2286164	rs10172455	1.3952	11	3.4114
SNP_A-4232144	rs10172481	0.5034	14	1.6889
SNP_A-2100457	rs10172558	0.9617	5	9.3869
SNP_A-2061477	rs10172608	1.0228	4	1.0740
SNP_A-1872251	rs10172635	0.7926	16	2.7505
SNP_A-4225329	rs10172676	0.9127	19	1.1424
SNP_A-2314189	rs10172684	0.6728	22	1.7404
SNP_A-4196261	rs10172687	1.3073	26	5.4394
SNP_A-2267397	rs10172714	1.0296	4	1.0481
SNP_A-2090276	rs10172752	0.5675	23	5.1766
SNP_A-1898749	rs10172965	0.6684	19	3.9617
SNP_A-1885176	rs10173037	1.6706	11	2.1772
SNP_A-2021651	rs10173115	0.7643	33	2.4527
SNP_A-2259461	rs10173369	0.8360	3	1.8005
SNP_A-2105810	rs10173503	1.1950	14	5.1475
SNP_A-4192591	rs10173509	0.9231	9	5.7658
SNP_A-2148852	rs10173564	0.8831	20	2.2378
SNP_A-2117248	rs10173566	0.5093	2	1.5312
SNP_A-1991777	rs1017361	0.5791	3	2.0396
SNP_A-2116649	rs10173646	0.8415	22	3.6821
SNP_A-2069722	rs1017368	0.5172	27	1.4104
SNP_A-4207009	rs1017382	0.4644	9	6.0323
SNP_A-1893626	rs1017406	0.8082	24	4.1572
SNP_A-1905328	rs10174155	1.3659	24	1.6626
SNP_A-1923081	rs1017444	0.8712	4	1.5612
SNP_A-4202933	rs10174545	1.5144	26	2.0646
SNP_A-1799311	rs10174648	0.8799	6	3.7523
SNP_A-1861482	rs10174680	2.1496	4	4.8106
SNP_A-2151007	rs10174856	0.5209	19	3.8231
SNP_A-1853534	rs10174918	0.6048	20	3.2920
SNP_A-1848931	rs10174938	1.9146	19	3.1027
SNP_A-1826163	rs10174939	0.8129	21	3.2827
SNP_A-2070843	rs10174987	1.4440	10	1.5970
SNP_A-4231674	rs10175074	0.7809	29	6.7897
SNP_A-2292231	rs10175099	0.9815	14	1.1184
SNP_A-1803444	rs10175330	1.8937	22	1.1086
SNP_A-2028022	rs10175549	1.4883	22	3.2137
SNP_A-4201334	rs1017573	0.7582	35	2.0982
SNP_A-2219434	rs10175791	0.9343	4	9.3031
SNP_A-2075429	rs10175949	0.7800	13	3.2256
SNP_A-2034459	rs10176010	2.0252	9	9.4064
SNP_A-4200881	rs1017604	0.4993	9	3.9457
SNP_A-2272661	rs10176056	2.0687	23	7.0644
SNP_A-2264519	rs10176091	1.0005	26	5.2908
SNP_A-2260915	rs10176108	1.5426	26	5.7677
SNP_A-2305406	rs10176274	0.5798	20	2.9285
SNP_A-2085760	rs10176316	1.0351	17	1.7869
SNP_A-4208272	rs10176377	1.0747	16	5.3890
SNP_A-1860585	rs1017659	0.7798	21	3.5808
SNP_A-2023116	rs10176593	1.1747	25	4.3743
SNP_A-2022097	rs10176594	0.5802	24	3.3490
SNP_A-1852453	rs10176669	0.7414	16	2.2795
SNP_A-2236981	rs1017667	0.5671	22	2.2671
SNP_A-2233753	rs10176716	1.2942	5	7.2030
SNP_A-1801030	rs10176792	1.4129	3	1.6182
SNP_A-2094788	rs10176860	0.6376	15	3.1876
SNP_A-1962019	rs10176871	0.9586	25	1.2310
SNP_A-1794628	rs10176914	0.6059	29	2.0681
SNP_A-2281246	rs1017698	0.5780	28	1.3090
SNP_A-1962782	rs10177020	0.8309	8	3.6381
SNP_A-2137438	rs10177029	0.8642	5	0.0177
SNP_A-2099242	rs1017711	1.3139	7	8.9474
SNP_A-4193430	rs10177161	1.3906	3	4.1326
SNP_A-4226231	rs10177183	1.2296	3	3.5062
SNP_A-1802782	rs10177234	1.1355	9	8.7700
SNP_A-2016299	rs1017739	1.2787	17	9.9620
SNP_A-2168850	rs10177417	1.0252	23	4.4811
SNP_A-1966266	rs10177433	0.9546	1	0
SNP_A-4195222	rs10177619	0.7770	25	2.0975
SNP_A-1792535	rs10177647	0.9342	16	1.1776
SNP_A-2230515	rs10177679	1.3724	8	7.3934
SNP_A-2203125	rs1017769	1.2205	11	5.7465
SNP_A-1931796	rs1017774	1.4853	31	1.8436
SNP_A-4222479	rs10178085	1.3271	16	3.1816
SNP_A-1965937	rs10178101	1.4894	9	2.1463
SNP_A-1905648	rs1017813	1.1107	14	3.3072
SNP_A-2186655	rs1017814	1.3925	15	7.2354
SNP_A-1946403	rs1017838	0.6992	1	0
SNP_A-1923125	rs10178492	1.6667	18	7.9312
SNP_A-2021930	rs10178561	1.3252	3	6.0028
SNP_A-1940787	rs10178582	1.5526	4	2.6768
SNP_A-1954583	rs10178675	0.7397	14	7.0186
SNP_A-1994649	rs1017876	0.8391	5	1.4791
SNP_A-2249215	rs10178838	0.5815	4	1.3890
SNP_A-2081987	rs10179177	1.0931	9	2.4752
SNP_A-1905078	rs1017931	1.1057	4	7.8522
SNP_A-2149405	rs10179373	1.4665	17	2.6160
SNP_A-4229906	rs1017939	1.4603	8	4.1867
SNP_A-1811885	rs10179445	0.7065	24	1.4473
SNP_A-1966779	rs10179457	1.0211	4	7.0051
SNP_A-4229940	rs10179514	1.1180	16	7.5686
SNP_A-2193647	rs10179599	1.2787	21	5.2753
SNP_A-1938080	rs1017962	1.1642	16	5.7318
SNP_A-2136686	rs10179642	1.7072	15	2.6302
SNP_A-1820413	rs1017970	0.4889	25	2.2032
SNP_A-4198422	rs10179717	0.6532	4	4.2445
SNP_A-2075363	rs10179725	2.7131	13	8.8339
[truncated: 102,142 more rows]
